# Supplementary material for: Second malignant tumors and non-tumor causes of death for patients with localized and regional kidney cancer after diagnosis
Source: Eur J Med Res. 2023 Jun 30;28:206. doi: 10.1186/s40001-023-01176-6 (PMC10314521; doi:10.1186/s40001-023-01176-6)
Supplement: Supplementary file 1 — Additional file 1. Raw data used in the study. [file 40001_2023_1176_MOESM1_ESM.xlsx]

## Sheet: Title
Description of Additional Files
File name : Supplement Data 1
Description : The baseline characteristics of all patients with kidney cancer in localized and regional stages.
File name : Supplement Data 2
Description : Statistics of all causes of death among patients with localized kidney cancer and different survival time after diagnosis (<5 years, 5-10years, >10 years).
File name : Supplement Data 3
Description : Statistics of all causes of death among patients with localized clear cell renal carcinoma and different survival time after diagnosis (<5 years, 5-10years, >10 years).
File name : Supplement Data 4
Description : Statistics of all causes of death among patients with localized non-clear cell renal carcinoma and different survival time after diagnosis (<5 years, 5-10years, >10 years).
File name : Supplement Data 5
Description : Statistics of all causes of death among patients with regional kidney cancer and different survival time after diagnosis (<5 years, 5-10years, >10 years).
File name : Supplement Data 6
Description : Statistics of all causes of death among patients with regional clear cell renal carcinoma and different survival time after diagnosis (<5 years, 5-10years, >10 years).
File name : Supplement Data 7
Description : Statistics of all causes of death among patients with regional non-clear cell renal carcinoma and different survival time after diagnosis (<5 years, 5-10years, >10 years).

## Sheet: Data1
File name : Supplement Date 1
Description : The baseline characteristics of all patients in localized and regional stages.
		Total	Total	Total	Total	Total	Total	Total	Total	Total	Total	Total	Total	Total	2-11 months	2-11 months	2-11 months	2-11 months	2-11 months	2-11 months	2-11 months	2-11 months	2-11 months	2-11 months	2-11 months	2-11 months	2-11 months	12-59 months	12-59 months	12-59 months	12-59 months	12-59 months	12-59 months	12-59 months	12-59 months	12-59 months	12-59 months	12-59 months	12-59 months	12-59 months	60-119 months	60-119 months	60-119 months	60-119 months	60-119 months	60-119 months	60-119 months	60-119 months	60-119 months
	localized	Observed	Expected	O/E	CI Lower	CI Upper	Excess Risk	Persons	Person Years at Risk	Mean Person Years at Risk	Mean Age at Exposure	Mean Date of Exposure	Mean Age at Event	Mean Date of Event	Observed	Expected	O/E	CI Lower	CI Upper	Excess Risk	Persons	Person Years at Risk	Mean Person Years at Risk	Mean Age at Exposure	Mean Date of Exposure	Mean Age at Event	Mean Date of Event	Observed	Expected	O/E	CI Lower	CI Upper	Excess Risk	Persons	Person Years at Risk	Mean Person Years at Risk	Mean Age at Exposure	Mean Date of Exposure	Mean Age at Event	Mean Date of Event	Observed	Expected	O/E	CI Lower	CI Upper	Excess Risk	Persons	Person Years at Risk	Mean Person Years at Risk
Age	15-44 years	1041	321.69	3.24#	3.04	3.44	69.42	13137	103613	7.89	38.43	2010.07	45.6	2012.53	94	21.26	4.42#	3.57	5.41	67.64	13137	10754.7	0.82	38.43	2010.07	39.06	2008.64	411	100.3	4.10#	3.71	4.51	73.09	12760	42510.5	3.33	38.43	2009.98	42	2010.76	314	108.01	2.91#	2.59	3.25	62.93	8670	32734.4	3.78
	45-54 years	3265	1340.29	2.44#	2.35	2.52	108.47	22692	177450	7.82	50.51	2009.9	57.03	2012.9	271	92.11	2.94#	2.6	3.31	96.17	22692	18600.4	0.82	50.51	2009.9	51.55	2009.77	1215	439.57	2.76#	2.61	2.92	105.16	22042	73735.4	3.35	50.5	2009.81	53.6	2011.15	1085	459.84	2.36#	2.22	2.5	111.1	14995	56267.8	3.75
	55-64 years	6713	3400.04	1.97#	1.93	2.02	147.26	31595	224973	7.12	60.04	2010.29	66.43	2013.1	585	268.76	2.18#	2	2.36	122.21	31595	25875.4	0.82	60.04	2010.29	61.18	2010.25	2614	1204.89	2.17#	2.09	2.25	142.65	30633	98779.3	3.22	60.04	2010.24	63.23	2011.61	2173	1147.4	1.89#	1.82	1.98	147.49	19305	69534.4	3.6
	65-74 years	8969	5928.76	1.51#	1.48	1.54	172.02	27606	176735	6.4	69.59	2010.36	76.11	2013.04	899	486.58	1.85#	1.73	1.97	183.76	27606	22444	0.81	69.59	2010.36	70.79	2010.14	3392	2142.75	1.58#	1.53	1.64	151.78	26450	82304.7	3.11	69.57	2010.34	72.97	2011.67	2907	1965.47	1.48#	1.43	1.53	180.48	15454	52168.6	3.38
	75+ years	10361	8156.12	1.27#	1.25	1.3	243.48	17619	90557.7	5.14	80.9	2009.65	86.55	2012.31	1630	944.94	1.72#	1.64	1.81	496.96	17619	13785.2	0.78	80.9	2009.65	84.11	2009.83	4409	3685.28	1.20#	1.16	1.23	156.58	15859	46221.7	2.91	80.62	2009.63	85.05	2011.35	3119	2654.85	1.17#	1.13	1.22	191.46	7940	24242.4	3.05
Sex	Male	18873	12062.1	1.56#	1.54	1.59	144.4	69116	471655	6.82	60.28	2010.15	72.92	2012.8	2113	1158.17	1.82#	1.75	1.9	170.09	69116	56137.2	0.81	60.28	2010.15	71.13	2009.97	7605	4809.92	1.58#	1.55	1.62	132.81	66169	210453	3.18	60.01	2010.1	70.93	2011.56	5951	3959.08	1.50#	1.47	1.54	139.82	40433	142462	3.52
	Female	11517	7089.64	1.62#	1.59	1.65	142.36	44618	310993	6.97	61.22	2010.02	76.67	2012.71	1372	656.54	2.09#	1.98	2.2	197.59	44618	36209.3	0.81	61.22	2010.02	75.72	2009.9	4463	2765.3	1.61#	1.57	1.66	124.23	42618	136659	3.21	60.86	2009.96	74.15	2011.26	3652	2377	1.54#	1.49	1.59	133.72	26661	95351.7	3.58
Year of diagnosis	2000-07	18042	11436.6	1.58#	1.55	1.6	155.53	39932	424710	10.64	60.72	2004.35	75.05	2011.01	1435	700.11	2.05#	1.94	2.16	226	39932	32517.6	0.81	60.72	2004.35	72.6	2004.7	5419	3331.47	1.63#	1.58	1.67	146.95	38424	142054	3.7	60.31	2004.36	71.86	2007.1	6046	4042.6	1.50#	1.46	1.53	136.36	32743	146919	4.49
	2008-12	8521	5419.5	1.57#	1.54	1.61	128	34484	242307	7.03	60.44	2010.51	73.57	2014.59	997	530.97	1.88#	1.76	2	165.48	34484	28162.9	0.82	60.44	2010.51	72.88	2010.99	3981	2596.88	1.53#	1.49	1.58	111.73	33330	123876	3.72	60.12	2010.51	72.33	2013.45	3451	2228.34	1.55#	1.5	1.6	138.76	28619	88111.7	3.08
	2013-17	3827	2295.65	1.67#	1.61	1.72	132.43	39318	115631	2.94	60.77	2015.56	72.7	2017	1053	583.64	1.80#	1.7	1.92	148.22	39318	31666	0.81	60.77	2015.56	73.45	2016.09	2668	1646.88	1.62#	1.56	1.68	125.78	37033	81181.9	2.19	60.57	2015.52	72.33	2017.29	106	65.14	1.63#	1.33	1.97	146.81	5732	2783.51	0.49
Race	White	24884	16324.5	1.52#	1.51	1.54	132.46	92846	646197	6.96	61	2010.01	75.08	2012.76	2789	1521.76	1.83#	1.77	1.9	168.06	92846	75405.1	0.81	61	2010.01	73.73	2009.88	9761	6401.69	1.52#	1.49	1.56	117.89	88853	284947	3.21	60.7	2009.95	72.95	2011.42	7972	5429.73	1.47#	1.44	1.5	128.84	55354	197323	3.56
	Black	4073	2187.61	1.86#	1.81	1.92	204.04	14168	92402.7	6.52	58.69	2010.34	70	2012.68	542	230.89	2.35#	2.15	2.55	271.12	14168	11475	0.81	58.69	2010.34	68.92	2009.89	1720	915.74	1.88#	1.79	1.97	190.91	13491	42126.8	3.12	58.35	2010.33	67.6	2011.45	1183	695.56	1.70#	1.61	1.8	178.24	7926	27347.1	3.45
	American Indian/Alaska Native	247	58.93	4.19#	3.69	4.75	336.9	891	5582.38	6.27	57.27	2010.74	70.06	2013.19	28	6.32	4.43#	2.95	6.41	299.04	891	725.13	0.81	57.27	2010.74	68.01	2011.16	114	24.51	4.65#	3.84	5.59	347.49	855	2575.41	3.01	56.94	2010.69	68.78	2012.31	65	19.63	3.31#	2.56	4.22	274.61	477	1652.09	3.46
	Asian or Pacific Islander	1186	580.69	2.04#	1.93	2.16	157.36	5829	38465.8	6.6	60.36	2010.77	74.68	2013.22	126	55.75	2.26#	1.88	2.69	148.18	5829	4741.26	0.81	60.36	2010.77	73.89	2011.18	473	233.28	2.03#	1.85	2.22	137.27	5588	17462.7	3.13	60.1	2010.67	72.26	2011.95	383	191.15	2.00#	1.81	2.21	166.94	3337	11491.9	3.44
Grade	Well differentiated; Grade I	2302	1655.26	1.39#	1.33	1.45	83.47	11586	77479.3	6.69	59.65	2010.98	73.37	2014.08	217	155.86	1.39#	1.21	1.59	64.59	11586	9466.7	0.82	59.65	2010.98	68.41	2011.04	935	696.32	1.34#	1.26	1.43	65.83	11198	36256	3.24	59.56	2010.92	71.22	2012.85	869	609.86	1.42#	1.33	1.52	103.2	7133	25109	3.52
	Moderately differentiated; Grade II	7706	5780.74	1.33#	1.3	1.36	71.15	42645	270582	6.34	59.72	2011.46	73.08	2014.32	661	564.08	1.17#	1.08	1.26	27.76	42645	34908.2	0.82	59.72	2011.46	69.92	2011.56	3133	2518.33	1.24#	1.2	1.29	46.59	41353	131918	3.19	59.64	2011.4	70.56	2013.11	2977	2082.85	1.43#	1.38	1.48	106.67	25050	83823.8	3.35
	Poorly differentiated; Grade III	4089	2529.91	1.62#	1.57	1.67	142.22	18250	109627	6.01	60.92	2011.56	71.98	2014.08	395	268.12	1.47#	1.33	1.63	85.15	18250	14900.1	0.82	60.92	2011.56	69.23	2011.45	1902	1136.6	1.67#	1.6	1.75	139.78	17599	54756.7	3.11	60.79	2011.52	70.01	2013.15	1450	880.23	1.65#	1.56	1.73	174.06	10035	32734.4	3.26
	Undifferentiated; anaplastic; Grade IV	1147	463.2	2.48#	2.34	2.62	417.75	3213	16368.7	5.09	63.97	2011.61	72.64	2013.48	185	65.3	2.83#	2.44	3.27	463.26	3213	2583.77	0.8	63.97	2011.61	69.7	2011.78	662	221.74	2.99#	2.76	3.22	533.09	2994	8258.67	2.76	63.7	2011.59	71.95	2013.07	243	137.51	1.77#	1.55	2	236.77	1377	4455.48	3.24
	Unknown	6078	3073.07	1.98#	1.93	2.03	279.69	20772	107438	5.17	62.39	2011.93	76.97	2013.77	1361	446.34	3.05#	2.89	3.22	556.42	20772	16438.3	0.79	62.39	2011.93	77.01	2011.89	2890	1536.37	1.88#	1.81	1.95	245.74	19063	55083.2	2.89	61.52	2011.9	75.91	2013.43	1436	871.4	1.65#	1.56	1.74	193.94	9565	29112.3	3.04
Tumor site	KidneyParenchyma	20312	13009.7	1.56#	1.54	1.58	128.11	94296	569994	6.04	60.41	2011.55	73.68	2014.08	2665	1430.26	1.86#	1.79	1.94	161.26	94296	76566.6	0.81	60.41	2011.55	72.73	2011.67	8991	5872.49	1.53#	1.5	1.56	111.16	90208	280552	3.11	60.14	2011.49	71.83	2013.23	6712	4434.91	1.51#	1.48	1.55	132.41	52150	171970	3.3
	KidneyRenalPelvis	1010	492.44	2.05#	1.93	2.18	450.02	2170	11500.8	5.3	71.12	2010.76	80.11	2013.32	154	69.45	2.22#	1.88	2.6	488.62	2170	1730.44	0.8	71.12	2010.76	79.79	2011.91	531	236.86	2.24#	2.06	2.44	514.22	1999	5720.07	2.86	70.49	2010.67	79.07	2012.4	263	146.94	1.79#	1.58	2.02	355.44	1010	3265.29	3.23
Pathological type	Papillary	2996	2169.96	1.38#	1.33	1.43	96.74	13202	85389.7	6.47	61.61	2011.01	72.51	2013.6	322	213.17	1.51#	1.35	1.68	100.97	13202	10779.4	0.82	61.61	2011.01	69.59	2010.84	1231	904.91	1.36#	1.29	1.44	81.46	12736	40030.7	3.14	61.45	2010.97	69.58	2012.58	995	727.19	1.37#	1.28	1.46	104.94	7502	25519.5	3.4
	Chromophores	908	984.77	0.92#	0.86	0.98	-17.44	6352	44008.8	6.93	58.24	2010.95	76.25	2013.74	72	85.83	0.84	0.66	1.06	-26.57	6352	5204.09	0.82	58.24	2010.95	70.93	2010.38	313	386.02	0.81#	0.72	0.91	-36.77	6174	19857.8	3.22	58.21	2010.89	73.68	2012.08	324	348.45	0.93	0.83	1.04	-17.88	3868	13676.5	3.54
	Clear cell	12549	8512.19	1.47#	1.45	1.5	103.95	58472	388338	6.64	59.92	2010.81	72.92	2013.45	1049	781.66	1.34#	1.26	1.43	55.93	58472	47799.7	0.82	59.92	2010.81	69.1	2010.63	4929	3424.57	1.44#	1.4	1.48	84.16	56531	178768	3.16	59.82	2010.75	70.16	2012.17	4390	2902.3	1.51#	1.47	1.56	127.31	34015	116854	3.44
Surgery	Partial nephrectomy	3535	3459.1	1.02	0.99	1.06	3.92	33344	193386	5.8	57.95	2012.42	71.42	2014.89	288	364.96	0.79#	0.7	0.89	-28.13	33344	27359.6	0.82	57.95	2012.42	67.45	2012.48	1516	1592.48	0.95	0.9	1	-7.67	32444	99704.8	3.07	57.94	2012.35	68.86	2014.04	1349	1183.21	1.14#	1.08	1.2	30.08	17966	55118.5	3.07
	Radical nephrectomy	11929	7420.17	1.61#	1.58	1.64	139.84	48672	322432	6.62	60.04	2010.77	72.58	2013.91	1057	711.36	1.49#	1.4	1.58	86.93	48672	39760	0.82	60.04	2010.77	68.92	2010.83	5115	3140.92	1.63#	1.58	1.67	130.17	47005	151660	3.23	59.93	2010.72	70.08	2012.68	4374	2699.93	1.62#	1.57	1.67	161.91	29555	103393	3.5
	Local tumor destruction	1527	1129.4	1.35#	1.29	1.42	127.57	5983	31167.7	5.21	67.09	2012.4	77.43	2014.67	160	141.95	1.13	0.96	1.32	37.02	5983	4876.37	0.82	67.09	2012.4	72.63	2012.6	750	562.84	1.33#	1.24	1.43	113.4	5736	16504.3	2.88	67.03	2012.34	75.8	2013.98	517	360.54	1.43#	1.31	1.56	183.78	2796	8513.82	3.04
	Surgery,NOS	260	159.45	1.63#	1.44	1.84	145.98	933	6887.92	7.38	59.5	2009.69	72.43	2013.67	18	13.59	1.32	0.78	2.09	57.76	933	762.9	0.82	59.5	2009.69	66.33	2009.31	114	63.42	1.80#	1.48	2.16	164.63	904	3072.22	3.4	59.45	2009.65	70.04	2012.18	90	61.61	1.46#	1.17	1.8	119.27	639	2380.34	3.73
	No	3933	1264.38	3.11#	3.01	3.21	1081.63	7084	24672.2	3.48	72.31	2012.14	79.4	2013.51	1276	260.75	4.89#	4.63	5.17	1961.27	7084	5176.46	0.73	72.31	2012.14	78.09	2012.12	1974	719.75	2.74#	2.62	2.87	898.84	5693	13954.1	2.45	71.3	2012.19	79.27	2013.63	594	250.05	2.38#	2.19	2.57	708.81	1917	4852.54	2.53
Chemotherapy	Yes	453	85.67	5.29#	4.81	5.8	308.54	1732	11905.4	6.87	30.8	2009.64	62.8	2012.24	84	13.5	6.22#	4.96	7.7	507.29	1732	1389.65	0.8	30.8	2009.64	64.69	2011.46	252	39.57	6.37#	5.61	7.2	430.09	1610	4939.14	3.07	29.49	2009.46	61.33	2011.53	87	22.14	3.93#	3.15	4.85	187.27	935	3463.44	3.7
	No/Unknown	29937	19066.1	1.57#	1.55	1.59	141.05	112002	770743	6.88	61.11	2010.1	74.52	2012.78	3401	1801.21	1.89#	1.83	1.95	175.88	112002	90956.8	0.81	61.11	2010.1	73.14	2009.91	11816	7535.65	1.57#	1.54	1.6	125.09	107177	342173	3.19	60.81	2010.05	72.35	2011.45	9516	6313.94	1.51#	1.48	1.54	136.64	66159	234351	3.54
	Regional
Age	15-44 years	607	35.39	17.15#	15.82	18.57	495.99	1843	11524.8	6.25	38.47	2009.56	41.84	2010.76	151	2.97	50.82#	43.04	59.6	1018.09	1843	1453.98	0.79	38.47	2009.56	39.44	2008.31	325	11.92	27.25#	24.37	30.38	633.09	1658	4945.17	2.98	38.43	2009.63	40.02	2010.52	88	11.16	7.88#	6.32	9.71	231.38	923	3320.77	3.6
	45-54 years	1739	215.41	8.07#	7.7	8.46	535.66	4646	28443	6.12	50.77	2009.53	54.94	2011.13	351	18.91	18.56#	16.67	20.61	903.36	4646	3676.18	0.79	50.77	2009.53	51.58	2008.89	834	77.34	10.78#	10.06	11.54	603.42	4214	12539.5	2.98	50.75	2009.53	53.39	2010.33	393	69.56	5.65#	5.11	6.24	392.71	2318	8236.15	3.55
	55-64 years	3361	666.85	5.04#	4.87	5.21	596.91	7958	45135.1	5.67	60.18	2009.95	64.34	2011.74	676	65.22	10.36#	9.6	11.18	975.13	7958	6263.53	0.79	60.18	2009.95	60.95	2009.41	1655	255.08	6.49#	6.18	6.81	669.98	7187	20894.8	2.91	60.16	2009.98	62.8	2011.11	715	207.88	3.44#	3.19	3.7	403.4	3754	12571.2	3.35
	65-74 years	4222	1333.9	3.17#	3.07	3.26	716.33	8112	40318.2	4.97	69.81	2009.92	74.08	2011.69	896	140.42	6.38#	5.97	6.81	1198.83	8112	6302.59	0.78	69.81	2009.92	70.57	2009.44	2040	525.27	3.88#	3.72	4.06	769.83	7137	19676	2.76	69.78	2010.01	72.56	2011.16	878	409.22	2.15#	2.01	2.29	442.44	3306	10595.5	3.2
	75+ years	4451	2038.03	2.18#	2.12	2.25	1042.66	6246	23142.4	3.71	81.04	2009.4	84.74	2011.12	1316	315.41	4.17#	3.95	4.4	2221.79	6246	4503.52	0.72	81.04	2009.4	82.86	2009.13	2057	985.38	2.09#	2	2.18	875.73	4891	12236.8	2.5	80.67	2009.56	83.97	2011	843	573.74	1.47#	1.37	1.57	515.48	1863	5223.42	2.8
Sex	Male	9371	2911.82	3.22#	3.15	3.28	629.63	19456	102587	5.27	62.45	2009.79	70.05	2011.53	2067	366.9	5.63#	5.39	5.88	1124.54	19456	15118.1	0.78	62.45	2009.79	68.2	2009.21	4534	1274.38	3.56#	3.45	3.66	670.5	17182	48615.1	2.83	61.88	2009.87	68.37	2011.09	1992	859.56	2.32#	2.22	2.42	410.42	8421	27592.3	3.28
	Female	5066	1380.61	3.67#	3.57	3.77	704.02	10146	52348	5.16	63.73	2009.58	73.28	2011.21	1330	176.68	7.53#	7.13	7.94	1490.93	10146	7735.54	0.76	63.73	2009.58	72.64	2009.21	2417	581.87	4.15#	3.99	4.32	758.54	8680	24192.8	2.79	62.52	2009.64	71.37	2010.72	929	412.35	2.25#	2.11	2.4	362.25	4236	14262.1	3.37
Year of diagnosis	2000-07	7905	2504.7	3.16#	3.09	3.23	648.57	11362	83265.3	7.33	62.95	2004.11	71.72	2008.7	1568	224.64	6.98#	6.64	7.33	1548.47	11362	8675.39	0.76	62.95	2004.11	69.6	2004.42	3256	843.05	3.86#	3.73	4	780.3	9753	30923.2	3.17	61.98	2004.14	69.04	2006.63	1932	826.8	2.34#	2.23	2.44	416.25	6415	26551.5	4.14
	2008-12	4133	1203.27	3.43#	3.33	3.54	633.08	8553	46277.1	5.41	62.89	2010.57	70.95	2013.5	983	153.87	6.39#	6	6.8	1251.52	8553	6625.01	0.77	62.89	2010.57	70.26	2010.96	2173	607.57	3.58#	3.43	3.73	637.73	7530	24546.8	3.26	62.01	2010.58	69.88	2013.13	958	431.37	2.22#	2.08	2.37	355.79	5179	14801.7	2.86
	2013-17	2399	584.46	4.10#	3.94	4.27	714.6	9687	25392.4	2.62	62.81	2015.55	69.79	2016.78	846	165.08	5.12#	4.79	5.48	901.49	9687	7553.29	0.78	62.81	2015.55	70.19	2016.05	1522	405.63	3.75#	3.57	3.95	643.89	8579	17337.9	2.02	62.29	2015.52	69.54	2017.15	31	13.76	2.25#	1.53	3.2	344.04	1063	501.23	0.47
Race	White	12322	3847.57	3.20#	3.15	3.26	634.84	25262	133489	5.28	63.44	2009.67	71.83	2011.41	2826	482.86	5.85#	5.64	6.07	1199.52	25262	19534	0.77	63.44	2009.67	70.71	2009.04	5916	1657.08	3.57#	3.48	3.66	679.8	22147	62649.7	2.83	62.66	2009.76	70.11	2010.94	2545	1142.34	2.23#	2.14	2.32	387.75	10935	36174.3	3.31
	Black	1274	276.19	4.61#	4.36	4.87	870.82	2400	11458.3	4.77	57.27	2009.75	65.16	2011.2	371	39.34	9.43#	8.5	10.44	1824.35	2400	1817.98	0.76	57.27	2009.75	63.87	2009.92	613	125.66	4.88#	4.5	5.28	893.99	2009	5451.32	2.71	56.18	2009.76	63.44	2010.83	216	78.51	2.75#	2.4	3.14	456.72	927	3010.26	3.25
	American Indian/Alaska Native	97	15.09	6.43#	5.21	7.84	640.15	237	1279.55	5.4	59.38	2010.59	67.29	2012.35	18	1.74	10.33#	6.12	16.32	858.69	237	189.33	0.8	59.38	2010.59	70.89	2010.76	48	6.32	7.60#	5.6	10.07	688.72	217	605.18	2.79	58.46	2010.56	63.86	2011.53	23	4.8	4.79#	3.04	7.19	520.15	104	349.84	3.36
	Asian or Pacific Islander	744	153.58	4.84#	4.5	5.21	678.01	1703	8708.1	5.11	63	2010.29	71.14	2011.79	182	19.64	9.27#	7.97	10.71	1237.1	1703	1312.4	0.77	63	2010.29	70.17	2010.27	374	67.19	5.57#	5.02	6.16	748	1489	4101.7	2.75	62.19	2010.29	68.82	2011.47	137	46.26	2.96#	2.49	3.5	391.1	691	2320.02	3.36
Grade	Male and female	14437	4292.43	3.36#	3.31	3.42	654.76	29602	154935	5.23	62.89	2009.72	71.18	2011.42	3397	543.59	6.25#	6.04	6.46	1248.56	29602	22853.7	0.77	62.89	2009.72	69.94	2009.21	6951	1856.25	3.74#	3.66	3.83	699.75	25862	72807.9	2.82	62.09	2009.79	69.41	2010.96	2921	1271.92	2.30#	2.21	2.38	394	12657	41854.4	3.31
	Well differentiated; Grade I	465	220.42	2.11#	1.92	2.31	299.12	1102	8176.56	7.42	62.84	2008.13	73.46	2011.68	47	20.2	2.33#	1.71	3.09	301.02	1102	890.47	0.81	62.84	2008.13	70.7	2006.47	165	86.57	1.91#	1.63	2.22	226.74	1046	3458.89	3.31	62.58	2008.16	72.13	2010.01	160	74.28	2.15#	1.83	2.51	329.24	703	2603.48	3.7
	Moderately differentiated; Grade II	3059	1425.95	2.15#	2.07	2.22	321.91	7879	50729.4	6.44	63.46	2009.49	73.32	2011.96	318	140.98	2.26#	2.01	2.52	278.14	7879	6364.66	0.81	63.46	2009.49	70.76	2009.09	1339	586.22	2.28#	2.16	2.41	323.75	7453	23252.1	3.12	63.23	2009.44	71.18	2010.4	981	465.73	2.11#	1.98	2.24	345.32	4381	14921.5	3.41
	Poorly differentiated; Grade III	4718	1309.21	3.60#	3.5	3.71	731.62	9432	46592.2	4.94	64.16	2009.91	70.66	2011.37	1021	172.19	5.93#	5.57	6.3	1156.84	9432	7337.27	0.78	64.16	2009.91	69.71	2008.62	2426	594.51	4.08#	3.92	4.25	796.29	8307	23000.5	2.77	63.61	2010.09	69.07	2011.04	974	381.33	2.55#	2.4	2.72	488.51	3826	12132.2	3.17
	Undifferentiated; anaplastic; Grade IV	3164	556.92	5.68#	5.48	5.88	1407.73	5275	18519.7	3.51	65.31	2010.92	69.55	2011.87	1064	103.1	10.32#	9.71	10.96	2473.34	5275	3885.05	0.74	65.31	2010.92	68.77	2010.35	1692	264.24	6.40#	6.1	6.72	1504.3	4163	9491.14	2.28	64.58	2011.17	68.8	2012.16	316	137.56	2.30#	2.05	2.56	455.42	1317	3918.16	2.98
	Unknown	3031	779.93	3.89#	3.75	4.03	728.1	5914	30916.9	5.23	57.94	2008.95	71.18	2010.42	947	107.13	8.84#	8.29	9.42	1919.16	5914	4376.23	0.74	57.94	2008.95	71.18	2008.73	1329	324.71	4.09#	3.88	4.32	738.16	4893	13605.3	2.78	55.56	2009.01	68.7	2009.98	490	213.01	2.30#	2.1	2.51	334.57	2430	8279.08	3.41
Tumor site	KidneyParenchyma	11971	3648.14	3.28#	3.22	3.34	595.49	25775	139765	5.42	61.64	2009.72	70.06	2011.45	2644	432.63	6.11#	5.88	6.35	1104.49	25775	20021.7	0.78	61.64	2009.72	68.15	2009.09	5646	1562.42	3.61#	3.52	3.71	623.89	22812	65453.6	2.87	61	2009.78	68.01	2010.89	2620	1104.3	2.37#	2.28	2.47	395.91	11520	38283.5	3.32
	KidneyRenalPelvis	2466	644.29	3.83#	3.68	3.98	1200.9	3827	15169.5	3.96	71.29	2009.76	76.63	2011.23	753	110.96	6.79#	6.31	7.29	2267.13	3827	2831.96	0.74	71.29	2009.76	76.19	2009.63	1305	293.83	4.44#	4.2	4.69	1374.93	3050	7354.34	2.41	70.23	2009.9	75.46	2011.29	301	167.62	1.80#	1.6	2.01	373.53	1137	3570.91	3.14
Pathological type	Papillary	758	260.13	2.91#	2.71	3.13	570.44	1691	8727.88	5.16	63.01	2010.58	68.66	2012.44	145	31.53	4.60#	3.88	5.41	848.18	1691	1337.85	0.79	63.01	2010.58	65.1	2011.2	403	116.9	3.45#	3.12	3.8	660.86	1530	4329.23	2.83	62.9	2010.52	66.99	2012.04	155	80.29	1.93#	1.64	2.26	319.79	727	2336.27	3.21
	Chromophores	254	152.49	1.67#	1.47	1.88	162.42	1005	6250.03	6.22	60.84	2011.06	71.53	2013.43	30	15.98	1.88#	1.27	2.68	171.31	1005	818.53	0.81	60.84	2011.06	64.83	2010.65	122	65.29	1.87#	1.55	2.23	190.97	964	2969.5	3.08	60.72	2011.02	68.95	2012.62	70	50.46	1.39#	1.08	1.75	107.54	547	1816.6	3.32
	Clear cell	5660	1983.35	2.85#	2.78	2.93	481.27	14201	76394.5	5.38	63.28	2010.73	70.59	2012.58	855	235.4	3.63#	3.39	3.88	545.7	14201	11354.3	0.8	63.28	2010.73	67.86	2010.52	2821	895.39	3.15#	3.04	3.27	511.1	13145	37675.6	2.87	63.08	2010.71	68.88	2011.89	1486	601.02	2.47#	2.35	2.6	435.43	6460	20324.4	3.15
Surgery	Local tumor destruction	78	22.69	3.44#	2.72	4.29	1050.92	128	526.34	4.11	69.35	2010.7	77.27	2012.61	22	4.44	4.96#	3.11	7.51	1815.09	128	96.77	0.76	69.35	2010.7	74.7	2011.08	44	12.41	3.55#	2.58	4.76	1127.96	106	280.05	2.64	68.36	2010.74	78.09	2012.86	8	4.78	1.67	0.72	3.3	279.29	36	115.36	3.2
	Partial nephrectomy	569	354.73	1.60#	1.47	1.74	158.85	2339	13488.8	5.77	61.98	2011.43	72.72	2012.88	86	38.85	2.21#	1.77	2.73	248.94	2339	1893.94	0.81	61.98	2011.43	69.39	2010.5	259	156.68	1.65#	1.46	1.87	152.2	2221	6722.9	3.03	61.78	2011.41	70.67	2012	159	112.32	1.42#	1.2	1.65	127.1	1194	3672.36	3.08
	Radical nephrectomy	11902	3640.35	3.27#	3.21	3.33	620.39	24595	133168	5.41	62.36	2009.6	70.65	2011.48	2362	439.9	5.37#	5.16	5.59	996.51	24595	19288.4	0.78	62.36	2009.6	68.44	2009.08	5901	1563.04	3.78#	3.68	3.87	697.69	21954	62176.4	2.83	61.82	2009.65	68.83	2010.9	2596	1093.54	2.37#	2.28	2.47	414.45	10857	36252.3	3.34
	Surgery,NOS	215	66.67	3.22#	2.81	3.69	617.39	410	2402.58	5.86	61.91	2008.56	72.08	2010.99	47	7.72	6.09#	4.47	8.1	1237.27	410	317.47	0.77	61.91	2008.56	71.28	2008.44	102	26.27	3.88#	3.17	4.71	689.34	360	1098.54	3.05	60.63	2008.61	70.47	2010.03	49	21.52	2.28#	1.68	3.01	394.04	208	697.41	3.35
	No	1328	135.02	9.84#	9.31	10.38	4391.09	1551	2716.82	1.75	72.69	2009.47	75.44	2010.32	763	42.52	17.95#	16.69	19.27	8602.88	1551	837.49	0.54	72.69	2009.47	74.88	2009.43	495	67.09	7.38#	6.74	8.06	3230.9	767	1324.43	1.73	71.19	2009.88	75.55	2011.26	55	18.94	2.90#	2.19	3.78	881.02	148	409.3	2.77
Chemotherapy	Yes	1841	205.54	8.96#	8.55	9.38	1060.78	3562	15417.6	4.33	50.25	2010.52	63.96	2011.83	561	41.82	13.41#	12.33	14.57	1907.46	3562	2721.84	0.76	50.25	2010.52	63.96	2010.54	1074	97.27	11.04#	10.39	11.72	1349.44	2964	7238.05	2.44	47.89	2010.6	63.42	2011.95	169	48.83	3.46#	2.96	4.02	315.41	1138	3809.84	3.35
	No/Unknown	12596	4086.89	3.08#	3.03	3.14	609.9	26040	139517	5.36	64.61	2009.61	72.23	2011.36	2836	501.77	5.65#	5.45	5.86	1159.47	26040	20131.8	0.77	64.61	2009.61	71.12	2008.94	5877	1758.98	3.34#	3.26	3.43	628.04	22898	65569.9	2.86	63.93	2009.69	70.51	2010.78	2752	1223.08	2.25#	2.17	2.34	401.87	11519	38044.6	3.3
[truncated: 17 more columns]

## Sheet: Data2
File name : Supplement Date 2
Description : Statistics of all causes of death among patients with localized disease and different survival time after diagnosis (<5 years, 5-10years, >10 years).
	Total	Total	Total	Total	Total	Total	Total	Total	Total	Total	Total	Total	Total	2-59 months	2-59 months	2-59 months	2-59 months	2-59 months	2-59 months	2-59 months	2-59 months	2-59 months	2-59 months	2-59 months	2-59 months	2-59 months	60-119 months	60-119 months	60-119 months	60-119 months	60-119 months	60-119 months	60-119 months	60-119 months	60-119 months	60-119 months	60-119 months	60-119 months	60-119 months	120+ months	120+ months	120+ months	120+ months	120+ months	120+ months	120+ months	120+ months	120+ months	120+ months
	Observed	Expected	O/E	CI Lower	CI Upper	Excess Risk	Persons	Person Years at Risk	Mean Person Years at Risk	Mean Age at Exposure	Mean Date of Exposure	Mean Age at Event	Mean Date of Event	Observed	Expected	O/E	CI Lower	CI Upper	Excess Risk	Persons	Person Years at Risk	Mean Person Years at Risk	Mean Age at Exposure	Mean Date of Exposure	Mean Age at Event	Mean Date of Event	Observed	Expected	O/E	CI Lower	CI Upper	Excess Risk	Persons	Person Years at Risk	Mean Person Years at Risk	Mean Age at Exposure	Mean Date of Exposure	Mean Age at Event	Mean Date of Event	Observed	Expected	O/E	CI Lower	CI Upper	Excess Risk	Persons	Person Years at Risk	Mean Person Years at Risk	Mean Age at Exposure
All Causes of Death	30390	19151.7	1.59#	1.57	1.6	143.59	113734	782648	6.88	60.65	2010.09	74.34	2012.77	15553	9389.94	1.66#	1.63	1.68	140.24	113734	439458	3.86	60.65	2010.09	72.3	2011.11	9603	6336.08	1.52#	1.49	1.55	137.37	67094	237814	3.54	59.02	2007.77	75.39	2013.65	5234	3425.72	1.53#	1.49	1.57	171.6	30552	105376	3.45	56.99
All Malignant Cancers	12022	4575.66	2.63#	2.58	2.67	95.14	113734	782648	6.88	60.65	2010.09	72.39	2012.3	6864	2353.18	2.92#	2.85	2.99	102.65	113734	439458	3.86	60.65	2010.09	71.57	2010.81	3444	1478.84	2.33#	2.25	2.41	82.63	67094	237814	3.54	59.02	2007.77	72.64	2013.4	1714	743.64	2.30#	2.2	2.42	92.09	30552	105376	3.45	56.99
Oral Cavity and Pharynx	58	72.53	0.8	0.61	1.03	-0.19	113734	782648	6.88	60.65	2010.09	70.32	2012.91	27	37.54	0.72	0.47	1.05	-0.24	113734	439458	3.86	60.65	2010.09	69.21	2011.29	19	23.23	0.82	0.49	1.28	-0.18	67094	237814	3.54	59.02	2007.77	70.51	2013.85	12	11.76	1.02	0.53	1.78	0.02	30552	105376	3.45	56.99
Lip	1	0.59	1.68	0.04	9.37	0.01	113734	782648	6.88	60.65	2010.09	59.42	2015.7	1	0.29	3.42	0.09	19.04	0.02	113734	439458	3.86	60.65	2010.09	59.42	2015.7	0	0.2	0	0	18.89	-0.01	67094	237814	3.54	59.02	2007.77			0	0.11	0	0	34.63	-0.01	30552	105376	3.45	56.99
Tongue	16	17.92	0.89	0.51	1.45	-0.02	113734	782648	6.88	60.65	2010.09	71.09	2013.25	6	9.22	0.65	0.24	1.42	-0.07	113734	439458	3.86	60.65	2010.09	69.26	2011.48	7	5.75	1.22	0.49	2.51	0.05	67094	237814	3.54	59.02	2007.77	66.69	2013.74	3	2.95	1.02	0.21	2.97	0	30552	105376	3.45	56.99
Salivary Gland	7	7.31	0.96	0.39	1.97	0	113734	782648	6.88	60.65	2010.09	75.23	2013.51	4	3.56	1.12	0.31	2.88	0.01	113734	439458	3.86	60.65	2010.09	73.76	2013.12	2	2.42	0.83	0.1	2.99	-0.02	67094	237814	3.54	59.02	2007.77	76.84	2011.91	1	1.33	0.75	0.02	4.18	-0.03	30552	105376	3.45	56.99
Floor of Mouth	0	0.75	0	0	4.89	-0.01	113734	782648	6.88	60.65	2010.09			0	0.43	0	0	8.64	-0.01	113734	439458	3.86	60.65	2010.09			0	0.22	0	0	16.4	-0.01	67094	237814	3.54	59.02	2007.77			0	0.1	0	0	36.14	-0.01	30552	105376	3.45	56.99
Gum and Other Mouth	6	10.18	0.59	0.22	1.28	-0.05	113734	782648	6.88	60.65	2010.09	70.15	2012.99	4	5.13	0.78	0.21	2	-0.03	113734	439458	3.86	60.65	2010.09	69.65	2010.58	1	3.31	0.3	0.01	1.68	-0.1	67094	237814	3.54	59.02	2007.77	80.75	2018.37	1	1.74	0.58	0.01	3.21	-0.07	30552	105376	3.45	56.99
Nasopharynx	3	4.86	0.62	0.13	1.81	-0.02	113734	782648	6.88	60.65	2010.09	69.7	2009.92	2	2.64	0.76	0.09	2.74	-0.01	113734	439458	3.86	60.65	2010.09	74.97	2007.79	0	1.51	0	0	2.43	-0.06	67094	237814	3.54	59.02	2007.77			1	0.71	1.42	0.04	7.9	0.03	30552	105376	3.45	56.99
Tonsil	8	6.88	1.16	0.5	2.29	0.01	113734	782648	6.88	60.65	2010.09	69.15	2013.58	2	3.59	0.56	0.07	2.01	-0.04	113734	439458	3.86	60.65	2010.09	67.21	2008.5	4	2.19	1.83	0.5	4.68	0.08	67094	237814	3.54	59.02	2007.77	71.48	2016.52	2	1.1	1.82	0.22	6.57	0.09	30552	105376	3.45	56.99
Oropharynx	3	7.53	0.4	0.08	1.16	-0.06	113734	782648	6.88	60.65	2010.09	72.87	2012.45	1	3.83	0.26	0.01	1.45	-0.06	113734	439458	3.86	60.65	2010.09	76.85	2006.7	0	2.43	0	0	1.52	-0.1	67094	237814	3.54	59.02	2007.77			2	1.27	1.58	0.19	5.7	0.07	30552	105376	3.45	56.99
Hypopharynx	4	3.04	1.32	0.36	3.37	0.01	113734	782648	6.88	60.65	2010.09	69.77	2012.66	1	1.6	0.62	0.02	3.48	-0.01	113734	439458	3.86	60.65	2010.09	75.92	2012.87	1	0.96	1.04	0.03	5.82	0	67094	237814	3.54	59.02	2007.77	61.5	2010.12	2	0.48	4.15	0.5	14.98	0.14	30552	105376	3.45	56.99
Other Oral Cavity and Pharynx	10	13.47	0.74	0.36	1.37	-0.04	113734	782648	6.88	60.65	2010.09	67.4	2012.19	6	7.25	0.83	0.3	1.8	-0.03	113734	439458	3.86	60.65	2010.09	63.82	2012.23	4	4.24	0.94	0.26	2.42	-0.01	67094	237814	3.54	59.02	2007.77	72.77	2012.14	0	1.98	0	0	1.87	-0.19	30552	105376	3.45	56.99
Digestive System	1276	1176.37	1.08#	1.03	1.15	1.27	113734	782648	6.88	60.65	2010.09	73.21	2013.13	609	604.32	1.01	0.93	1.09	0.11	113734	439458	3.86	60.65	2010.09	71.66	2011.53	429	380.35	1.13#	1.02	1.24	2.05	67094	237814	3.54	59.02	2007.77	73.64	2013.63	238	191.69	1.24#	1.09	1.41	4.39	30552	105376	3.45	56.99
Esophagus	97	128.98	0.75#	0.61	0.92	-0.41	113734	782648	6.88	60.65	2010.09	72.77	2012.19	52	67.29	0.77	0.58	1.01	-0.35	113734	439458	3.86	60.65	2010.09	70.63	2010.61	30	41.31	0.73	0.49	1.04	-0.48	67094	237814	3.54	59.02	2007.77	73.93	2013.05	15	20.37	0.74	0.41	1.21	-0.51	30552	105376	3.45	56.99
Stomach	112	90.38	1.24#	1.02	1.49	0.28	113734	782648	6.88	60.65	2010.09	75.28	2013.39	58	47.63	1.22	0.92	1.57	0.24	113734	439458	3.86	60.65	2010.09	73.01	2012.28	36	28.81	1.25	0.88	1.73	0.3	67094	237814	3.54	59.02	2007.77	76.34	2013.73	18	13.94	1.29	0.77	2.04	0.39	30552	105376	3.45	56.99
Small Intestine	16	10.67	1.5	0.86	2.43	0.07	113734	782648	6.88	60.65	2010.09	74.18	2012.4	11	5.3	2.08#	1.04	3.71	0.13	113734	439458	3.86	60.65	2010.09	74.39	2011.01	3	3.49	0.86	0.18	2.51	-0.02	67094	237814	3.54	59.02	2007.77	66.81	2015.9	2	1.88	1.06	0.13	3.84	0.01	30552	105376	3.45	56.99
Colon and Rectum	315	403.3	0.78#	0.7	0.87	-1.13	113734	782648	6.88	60.65	2010.09	74.39	2012.98	144	210.35	0.68#	0.58	0.81	-1.51	113734	439458	3.86	60.65	2010.09	72.06	2011.39	118	129.32	0.91	0.76	1.09	-0.48	67094	237814	3.54	59.02	2007.77	75.04	2013.39	53	63.64	0.83	0.62	1.09	-1.01	30552	105376	3.45	56.99
Colon excluding Rectum	267	329.78	0.81#	0.72	0.91	-0.8	113734	782648	6.88	60.65	2010.09	74.95	2012.97	122	172.26	0.71#	0.59	0.85	-1.14	113734	439458	3.86	60.65	2010.09	72.33	2011.24	96	105.65	0.91	0.74	1.11	-0.41	67094	237814	3.54	59.02	2007.77	75.94	2013.39	49	51.87	0.94	0.7	1.25	-0.27	30552	105376	3.45	56.99
Rectum and Rectosigmoid Junction	48	73.52	0.65#	0.48	0.87	-0.33	113734	782648	6.88	60.65	2010.09	71.29	2013.01	22	38.09	0.58#	0.36	0.87	-0.37	113734	439458	3.86	60.65	2010.09	70.57	2012.2	22	23.67	0.93	0.58	1.41	-0.07	67094	237814	3.54	59.02	2007.77	71.14	2013.38	4	11.77	0.34#	0.09	0.87	-0.74	30552	105376	3.45	56.99
Anus, Anal Canal and Anorectum	10	5.67	1.76	0.85	3.24	0.06	113734	782648	6.88	60.65	2010.09	69.88	2013.09	4	2.82	1.42	0.39	3.63	0.03	113734	439458	3.86	60.65	2010.09	64.21	2010.76	4	1.86	2.16	0.59	5.52	0.09	67094	237814	3.54	59.02	2007.77	68.4	2012.79	2	0.99	2.01	0.24	7.27	0.1	30552	105376	3.45	56.99
Liver and Intrahepatic Bile Duct	275	183.41	1.50#	1.33	1.69	1.17	113734	782648	6.88	60.65	2010.09	69.72	2013.49	119	92.81	1.28#	1.06	1.53	0.6	113734	439458	3.86	60.65	2010.09	68.39	2012.01	97	59.81	1.62#	1.32	1.98	1.56	67094	237814	3.54	59.02	2007.77	69.44	2013.86	59	30.79	1.92#	1.46	2.47	2.68	30552	105376	3.45	56.99
Liver	212	141.64	1.50#	1.3	1.71	0.9	113734	782648	6.88	60.65	2010.09	69.36	2013.41	83	72.38	1.15	0.91	1.42	0.24	113734	439458	3.86	60.65	2010.09	67.9	2011.68	80	45.97	1.74#	1.38	2.17	1.43	67094	237814	3.54	59.02	2007.77	68.44	2013.77	49	23.29	2.10#	1.56	2.78	2.44	30552	105376	3.45	56.99
Intrahepatic Bile Duct	63	41.77	1.51#	1.16	1.93	0.27	113734	782648	6.88	60.65	2010.09	70.94	2013.75	36	20.43	1.76#	1.23	2.44	0.35	113734	439458	3.86	60.65	2010.09	69.5	2012.78	17	13.85	1.23	0.72	1.97	0.13	67094	237814	3.54	59.02	2007.77	74.15	2014.25	10	7.49	1.33	0.64	2.45	0.24	30552	105376	3.45	56.99
Gallbladder	14	15.25	0.92	0.5	1.54	-0.02	113734	782648	6.88	60.65	2010.09	77.82	2013.9	9	7.81	1.15	0.53	2.19	0.03	113734	439458	3.86	60.65	2010.09	77.37	2013.07	4	4.97	0.81	0.22	2.06	-0.04	67094	237814	3.54	59.02	2007.77	76.9	2014.62	1	2.48	0.4	0.01	2.24	-0.14	30552	105376	3.45	56.99
Other Biliary	19	12.85	1.48	0.89	2.31	0.08	113734	782648	6.88	60.65	2010.09	75.69	2013.66	12	6.42	1.87	0.97	3.26	0.13	113734	439458	3.86	60.65	2010.09	78.42	2012.15	4	4.19	0.95	0.26	2.44	-0.01	67094	237814	3.54	59.02	2007.77	72.88	2015.54	3	2.23	1.34	0.28	3.93	0.07	30552	105376	3.45	56.99
Pancreas	393	308.78	1.27#	1.15	1.41	1.08	113734	782648	6.88	60.65	2010.09	73.98	2013.1	189	155.49	1.22#	1.05	1.4	0.76	113734	439458	3.86	60.65	2010.09	72.63	2011.21	126	100.98	1.25#	1.04	1.49	1.05	67094	237814	3.54	59.02	2007.77	74.97	2013.78	78	52.31	1.49#	1.18	1.86	2.44	30552	105376	3.45	56.99
Retroperitoneum	2	1.81	1.11	0.13	4	0	113734	782648	6.88	60.65	2010.09	57.12	2016.87	1	0.91	1.09	0.03	6.09	0	113734	439458	3.86	60.65	2010.09	52.67	2015.2	0	0.58	0	0	6.35	-0.02	67094	237814	3.54	59.02	2007.77			1	0.31	3.2	0.08	17.83	0.07	30552	105376	3.45	56.99
Peritoneum, Omentum and Mesentery	9	5.74	1.57	0.72	2.98	0.04	113734	782648	6.88	60.65	2010.09	73.2	2015.54	4	2.87	1.39	0.38	3.57	0.03	113734	439458	3.86	60.65	2010.09	71.07	2015.6	3	1.88	1.6	0.33	4.67	0.05	67094	237814	3.54	59.02	2007.77	74.7	2013.65	2	0.99	2.02	0.25	7.31	0.1	30552	105376	3.45	56.99
Other Digestive Organs	14	9.52	1.47	0.8	2.47	0.06	113734	782648	6.88	60.65	2010.09	75.4	2012.15	6	4.62	1.3	0.48	2.83	0.03	113734	439458	3.86	60.65	2010.09	73.56	2010.66	4	3.16	1.27	0.34	3.24	0.04	67094	237814	3.54	59.02	2007.77	72.5	2010.33	4	1.75	2.29	0.62	5.86	0.21	30552	105376	3.45	56.99
Respiratory System	1315	1318.67	1	0.94	1.05	-0.05	113734	782648	6.88	60.65	2010.09	73.51	2013.04	587	697.49	0.84#	0.77	0.91	-2.51	113734	439458	3.86	60.65	2010.09	72.12	2011.32	474	420.47	1.13#	1.03	1.23	2.25	67094	237814	3.54	59.02	2007.77	74.27	2013.47	254	200.7	1.27#	1.11	1.43	5.06	30552	105376	3.45	56.99
Nose, Nasal Cavity and Middle Ear	1	3.65	0.27	0.01	1.52	-0.03	113734	782648	6.88	60.65	2010.09	77.92	2015.28	1	1.9	0.53	0.01	2.94	-0.02	113734	439458	3.86	60.65	2010.09	77.92	2015.28	0	1.17	0	0	3.16	-0.05	67094	237814	3.54	59.02	2007.77			0	0.59	0	0	6.25	-0.06	30552	105376	3.45	56.99
Larynx	23	33.55	0.69	0.43	1.03	-0.13	113734	782648	6.88	60.65	2010.09	73.45	2014.5	8	17.9	0.45#	0.19	0.88	-0.23	113734	439458	3.86	60.65	2010.09	72.04	2012.16	8	10.59	0.76	0.33	1.49	-0.11	67094	237814	3.54	59.02	2007.77	76.28	2014.44	7	5.05	1.39	0.56	2.85	0.18	30552	105376	3.45	56.99
Lung and Bronchus	1283	1277.13	1	0.95	1.06	0.07	113734	782648	6.88	60.65	2010.09	73.52	2013	574	675.53	0.85#	0.78	0.92	-2.31	113734	439458	3.86	60.65	2010.09	72.17	2011.28	464	407.32	1.14#	1.04	1.25	2.38	67094	237814	3.54	59.02	2007.77	74.23	2013.45	245	194.29	1.26#	1.11	1.43	4.81	30552	105376	3.45	56.99
Pleura	3	2.53	1.19	0.24	3.47	0.01	113734	782648	6.88	60.65	2010.09	72.89	2016.81	2	1.24	1.62	0.2	5.83	0.02	113734	439458	3.86	60.65	2010.09	65.46	2016.54	0	0.82	0	0	4.51	-0.03	67094	237814	3.54	59.02	2007.77			1	0.47	2.13	0.05	11.86	0.05	30552	105376	3.45	56.99
Trachea, Mediastinum and Other Respiratory Organs	5	1.81	2.77	0.9	6.46	0.04	113734	782648	6.88	60.65	2010.09	71.4	2014.2	2	0.93	2.15	0.26	7.77	0.02	113734	439458	3.86	60.65	2010.09	62.13	2012.29	2	0.58	3.47	0.42	12.54	0.06	67094	237814	3.54	59.02	2007.77	75.54	2014.62	1	0.3	3.32	0.08	18.52	0.07	30552	105376	3.45	56.99
Bones and Joints	20	8.17	2.45#	1.49	3.78	0.15	113734	782648	6.88	60.65	2010.09	66.97	2014.46	6	4.07	1.47	0.54	3.21	0.04	113734	439458	3.86	60.65	2010.09	57.08	2013.91	11	2.66	4.14#	2.07	7.41	0.35	67094	237814	3.54	59.02	2007.77	68.12	2014.1	3	1.44	2.08	0.43	6.08	0.15	30552	105376	3.45	56.99
Soft Tissue including Heart	48	28.92	1.66#	1.22	2.2	0.24	113734	782648	6.88	60.65	2010.09	64.81	2012.13	25	14.8	1.69#	1.09	2.49	0.23	113734	439458	3.86	60.65	2010.09	61.47	2010.91	14	9.36	1.5	0.82	2.51	0.2	67094	237814	3.54	59.02	2007.77	66.55	2012.77	9	4.76	1.89	0.87	3.59	0.4	30552	105376	3.45	56.99
Skin excluding Basal and Squamous	76	97.12	0.78#	0.62	0.98	-0.27	113734	782648	6.88	60.65	2010.09	75.36	2013.42	32	48.5	0.66#	0.45	0.93	-0.38	113734	439458	3.86	60.65	2010.09	71.79	2011.7	23	31.93	0.72	0.46	1.08	-0.38	67094	237814	3.54	59.02	2007.77	77.82	2013.84	21	16.69	1.26	0.78	1.92	0.41	30552	105376	3.45	56.99
Melanoma of the Skin	48	67.13	0.72#	0.53	0.95	-0.24	113734	782648	6.88	60.65	2010.09	74.05	2013.22	21	34.38	0.61#	0.38	0.93	-0.3	113734	439458	3.86	60.65	2010.09	69.8	2011.23	14	21.87	0.64	0.35	1.07	-0.33	67094	237814	3.54	59.02	2007.77	76.38	2013.71	13	10.88	1.19	0.64	2.04	0.2	30552	105376	3.45	56.99
Other Non-Epithelial Skin	28	29.99	0.93	0.62	1.35	-0.03	113734	782648	6.88	60.65	2010.09	77.62	2013.77	11	14.12	0.78	0.39	1.39	-0.07	113734	439458	3.86	60.65	2010.09	75.59	2012.58	9	10.07	0.89	0.41	1.7	-0.04	67094	237814	3.54	59.02	2007.77	80.06	2014.05	8	5.81	1.38	0.59	2.71	0.21	30552	105376	3.45	56.99
Breast	101	211.37	0.48#	0.39	0.58	-1.41	113734	782648	6.88	60.65	2010.09	75.37	2013.83	28	110.79	0.25#	0.17	0.37	-1.88	113734	439458	3.86	60.65	2010.09	73.12	2011.26	41	67.58	0.61#	0.44	0.82	-1.12	67094	237814	3.54	59.02	2007.77	74.04	2013.63	32	33.01	0.97	0.66	1.37	-0.1	30552	105376	3.45	56.99
Female Genital System	112	154.61	0.72#	0.6	0.87	-0.54	113734	782648	6.88	60.65	2010.09	72.3	2012.56	65	80.55	0.81	0.62	1.03	-0.35	113734	439458	3.86	60.65	2010.09	70.83	2011.19	36	49.72	0.72	0.51	1	-0.58	67094	237814	3.54	59.02	2007.77	74.15	2013.85	11	24.33	0.45#	0.23	0.81	-1.27	30552	105376	3.45	56.99
Cervix Uteri	12	15.73	0.76	0.39	1.33	-0.05	113734	782648	6.88	60.65	2010.09	63.44	2013.1	6	8.7	0.69	0.25	1.5	-0.06	113734	439458	3.86	60.65	2010.09	58.18	2009.29	4	4.85	0.82	0.22	2.11	-0.04	67094	237814	3.54	59.02	2007.77	69.4	2016.06	2	2.18	0.92	0.11	3.32	-0.02	30552	105376	3.45	56.99
Corpus and Uterus, NOS	46	50.82	0.91	0.66	1.21	-0.06	113734	782648	6.88	60.65	2010.09	73.34	2012.55	28	25.81	1.09	0.72	1.57	0.05	113734	439458	3.86	60.65	2010.09	71.59	2011.75	14	16.56	0.85	0.46	1.42	-0.11	67094	237814	3.54	59.02	2007.77	76.35	2013.75	4	8.45	0.47	0.13	1.21	-0.42	30552	105376	3.45	56.99
Corpus Uteri	22	24.06	0.91	0.57	1.38	-0.03	113734	782648	6.88	60.65	2010.09	73.31	2013.67	13	12.09	1.07	0.57	1.84	0.02	113734	439458	3.86	60.65	2010.09	71.13	2013.28	6	7.81	0.77	0.28	1.67	-0.08	67094	237814	3.54	59.02	2007.77	78.13	2014.12	3	4.15	0.72	0.15	2.11	-0.11	30552	105376	3.45	56.99
Uterus, NOS	24	26.76	0.9	0.57	1.33	-0.04	113734	782648	6.88	60.65	2010.09	73.37	2011.52	15	13.71	1.09	0.61	1.8	0.03	113734	439458	3.86	60.65	2010.09	71.98	2010.42	8	8.75	0.91	0.39	1.8	-0.03	67094	237814	3.54	59.02	2007.77	75.01	2013.47	1	4.3	0.23	0.01	1.3	-0.31	30552	105376	3.45	56.99
Ovary	48	76.65	0.63#	0.46	0.83	-0.37	113734	782648	6.88	60.65	2010.09	72.26	2012.15	28	40.55	0.69#	0.46	1	-0.29	113734	439458	3.86	60.65	2010.09	70.95	2010.59	17	24.5	0.69	0.4	1.11	-0.32	67094	237814	3.54	59.02	2007.77	73.24	2013.73	3	11.61	0.26#	0.05	0.76	-0.82	30552	105376	3.45	56.99
Vagina	0	2.28	0	0	1.62	-0.03	113734	782648	6.88	60.65	2010.09			0	1.15	0	0	3.2	-0.03	113734	439458	3.86	60.65	2010.09			0	0.75	0	0	4.9	-0.03	67094	237814	3.54	59.02	2007.77			0	0.38	0	0	9.75	-0.04	30552	105376	3.45	56.99
Vulva	3	5.85	0.51	0.11	1.5	-0.04	113734	782648	6.88	60.65	2010.09	79.95	2016.09	1	2.78	0.36	0.01	2.01	-0.04	113734	439458	3.86	60.65	2010.09	86.93	2014.12	0	1.97	0	0	1.87	-0.08	67094	237814	3.54	59.02	2007.77			2	1.1	1.81	0.22	6.55	0.09	30552	105376	3.45	56.99
Other Female Genital Organs	3	3.26	0.92	0.19	2.69	0	113734	782648	6.88	60.65	2010.09	84.83	2013.42	2	1.56	1.28	0.16	4.63	0.01	113734	439458	3.86	60.65	2010.09	88.38	2015.95	1	1.08	0.92	0.02	5.14	0	67094	237814	3.54	59.02	2007.77	77.75	2008.37	0	0.62	0	0	5.98	-0.06	30552	105376	3.45	56.99
Male Genital System	183	324.19	0.56#	0.49	0.65	-1.8	113734	782648	6.88	60.65	2010.09	79.14	2013.72	76	157.54	0.48#	0.38	0.6	-1.86	113734	439458	3.86	60.65	2010.09	77.12	2012.18	56	107.54	0.52#	0.39	0.68	-2.17	67094	237814	3.54	59.02	2007.77	79.48	2013.24	51	59.11	0.86	0.64	1.13	-0.77	30552	105376	3.45	56.99
Prostate	178	319.62	0.56#	0.48	0.65	-1.81	113734	782648	6.88	60.65	2010.09	79.3	2013.74	73	155.21	0.47#	0.37	0.59	-1.87	113734	439458	3.86	60.65	2010.09	77.57	2012.28	56	106.07	0.53#	0.4	0.69	-2.11	67094	237814	3.54	59.02	2007.77	79.48	2013.24	49	58.34	0.84	0.62	1.11	-0.89	30552	105376	3.45	56.99
Testis	2	1.31	1.52	0.18	5.5	0.01	113734	782648	6.88	60.65	2010.09	75.75	2011.46	1	0.73	1.36	0.03	7.6	0.01	113734	439458	3.86	60.65	2010.09	64.75	2004.87	0	0.4	0	0	9.26	-0.02	67094	237814	3.54	59.02	2007.77			1	0.18	5.52	0.14	30.78	0.08	30552	105376	3.45	56.99
Penis	1	2.69	0.37	0.01	2.07	-0.02	113734	782648	6.88	60.65	2010.09	60.08	2010.95	1	1.33	0.75	0.02	4.19	-0.01	113734	439458	3.86	60.65	2010.09	60.08	2010.95	0	0.88	0	0	4.2	-0.04	67094	237814	3.54	59.02	2007.77			0	0.48	0	0	7.67	-0.05	30552	105376	3.45	56.99
Other Male Genital Organs	2	0.57	3.48	0.42	12.59	0.02	113734	782648	6.88	60.65	2010.09	78.05	2015.12	1	0.27	3.7	0.09	20.62	0.02	113734	439458	3.86	60.65	2010.09	73.84	2013.7	0	0.19	0	0	19.1	-0.01	67094	237814	3.54	59.02	2007.77			1	0.11	9.03	0.23	50.32	0.08	30552	105376	3.45	56.99
Urinary System	7500	260.56	28.78#	28.14	29.44	92.5	113734	782648	6.88	60.65	2010.09	71.59	2011.89	4731	128.46	36.83#	35.79	37.89	104.73	113734	439458	3.86	60.65	2010.09	71.31	2010.61	1923	86.06	22.35#	21.36	23.37	77.24	67094	237814	3.54	59.02	2007.77	71.33	2013.28	846	46.04	18.37#	17.16	19.66	75.91	30552	105376	3.45	56.99
Urinary Bladder	277	141.91	1.95#	1.73	2.2	1.73	113734	782648	6.88	60.65	2010.09	78.24	2012.44	174	67.85	2.56#	2.2	2.97	2.42	113734	439458	3.86	60.65	2010.09	78.37	2011.47	77	47.59	1.62#	1.28	2.02	1.24	67094	237814	3.54	59.02	2007.77	78.41	2013.53	26	26.46	0.98	0.64	1.44	-0.04	30552	105376	3.45	56.99
Kidney and Renal Pelvis	7161	111.5	64.22#	62.74	65.73	90.07	113734	782648	6.88	60.65	2010.09	71.28	2011.87	4516	57.18	78.98#	76.69	81.32	101.46	113734	439458	3.86	60.65	2010.09	70.97	2010.58	1829	36.07	50.70#	48.41	53.08	75.39	67094	237814	3.54	59.02	2007.77	71	2013.28	816	18.25	44.71#	41.7	47.89	75.71	30552	105376	3.45	56.99
Ureter	20	3.37	5.94#	3.63	9.18	0.21	113734	782648	6.88	60.65	2010.09	75.79	2010.31	14	1.62	8.66#	4.73	14.53	0.28	113734	439458	3.86	60.65	2010.09	80.82	2009.64	5	1.13	4.44#	1.44	10.36	0.16	67094	237814	3.54	59.02	2007.77	63.16	2010.44	1	0.62	1.61	0.04	8.96	0.04	30552	105376	3.45	56.99
Other Urinary Organs	42	3.78	11.10#	8	15	0.49	113734	782648	6.88	60.65	2010.09	77.91	2012.11	27	1.81	14.94#	9.84	21.73	0.57	113734	439458	3.86	60.65	2010.09	77.63	2011.13	12	1.27	9.46#	4.89	16.52	0.45	67094	237814	3.54	59.02	2007.77	78.72	2013.19	3	0.71	4.24	0.87	12.39	0.22	30552	105376	3.45	56.99
Eye and Orbit	2	2.14	0.93	0.11	3.37	0	113734	782648	6.88	60.65	2010.09	73.35	2014.24	1	1.07	0.94	0.02	5.21	0	113734	439458	3.86	60.65	2010.09	66.25	2014.79	0	0.7	0	0	5.26	-0.03	67094	237814	3.54	59.02	2007.77			1	0.37	2.71	0.07	15.07	0.06	30552	105376	3.45	56.99
Brain and Other Nervous System	159	100.52	1.58#	1.35	1.85	0.75	113734	782648	6.88	60.65	2010.09	70.64	2012.85	80	52.42	1.53#	1.21	1.9	0.63	113734	439458	3.86	60.65	2010.09	70.63	2011.16	52	32.1	1.62#	1.21	2.12	0.84	67094	237814	3.54	59.02	2007.77	69.63	2013.71	27	15.99	1.69#	1.11	2.46	1.05	30552	105376	3.45	56.99
Endocrine System	26	18.58	1.4	0.91	2.05	0.09	113734	782648	6.88	60.65	2010.09	75.57	2013.69	11	9.39	1.17	0.58	2.1	0.04	113734	439458	3.86	60.65	2010.09	70.84	2012.56	8	6.05	1.32	0.57	2.6	0.08	67094	237814	3.54	59.02	2007.77	76.57	2013.41	7	3.13	2.24	0.9	4.61	0.37	30552	105376	3.45	56.99
Thyroid	14	13.36	1.05	0.57	1.76	0.01	113734	782648	6.88	60.65	2010.09	78.08	2014.01	6	6.66	0.9	0.33	1.96	-0.02	113734	439458	3.86	60.65	2010.09	73.69	2013.77	4	4.39	0.91	0.25	2.33	-0.02	67094	237814	3.54	59.02	2007.77	79.1	2012.68	4	2.31	1.73	0.47	4.44	0.16	30552	105376	3.45	56.99
Other Endocrine including Thymus	12	5.21	2.30#	1.19	4.02	0.09	113734	782648	6.88	60.65	2010.09	72.63	2013.32	5	2.73	1.83	0.59	4.27	0.05	113734	439458	3.86	60.65	2010.09	67.42	2011.1	4	1.66	2.41	0.66	6.17	0.1	67094	237814	3.54	59.02	2007.77	74.04	2014.14	3	0.82	3.64	0.75	10.63	0.21	30552	105376	3.45	56.99
Lymphoma	148	173.82	0.85	0.72	1	-0.33	113734	782648	6.88	60.65	2010.09	74.75	2012.67	81	88.39	0.92	0.73	1.14	-0.17	113734	439458	3.86	60.65	2010.09	72.13	2010.92	34	56.43	0.60#	0.42	0.84	-0.94	67094	237814	3.54	59.02	2007.77	76.36	2013.85	33	29	1.14	0.78	1.6	0.38	30552	105376	3.45	56.99
Hodgkin Lymphoma	10	7.33	1.36	0.65	2.51	0.03	113734	782648	6.88	60.65	2010.09	76.84	2013.65	4	3.86	1.04	0.28	2.66	0	113734	439458	3.86	60.65	2010.09	75.4	2013.14	3	2.33	1.29	0.27	3.76	0.03	67094	237814	3.54	59.02	2007.77	72.7	2011.87	3	1.15	2.61	0.54	7.63	0.18	30552	105376	3.45	56.99
Non-Hodgkin Lymphoma	138	166.48	0.83#	0.7	0.98	-0.36	113734	782648	6.88	60.65	2010.09	74.6	2012.6	77	84.53	0.91	0.72	1.14	-0.17	113734	439458	3.86	60.65	2010.09	71.96	2010.8	31	54.1	0.57#	0.39	0.81	-0.97	67094	237814	3.54	59.02	2007.77	76.71	2014.04	30	27.85	1.08	0.73	1.54	0.2	30552	105376	3.45	56.99
Myeloma	105	98.61	1.06	0.87	1.29	0.08	113734	782648	6.88	60.65	2010.09	77.53	2012.7	46	49.63	0.93	0.68	1.24	-0.08	113734	439458	3.86	60.65	2010.09	76.17	2010.75	42	32.22	1.3	0.94	1.76	0.41	67094	237814	3.54	59.02	2007.77	80.04	2014.02	17	16.76	1.01	0.59	1.62	0.02	30552	105376	3.45	56.99
Leukemia	190	182.42	1.04	0.9	1.2	0.1	113734	782648	6.88	60.65	2010.09	75.29	2013.24	72	91.1	0.79#	0.62	1	-0.43	113734	439458	3.86	60.65	2010.09	74.1	2011.27	75	60.01	1.25	0.98	1.57	0.63	67094	237814	3.54	59.02	2007.77	75.58	2013.51	43	31.32	1.37	0.99	1.85	1.11	30552	105376	3.45	56.99
Lymphocytic Leukemia	42	49.62	0.85	0.61	1.14	-0.1	113734	782648	6.88	60.65	2010.09	76.04	2013.52	11	24.51	0.45#	0.22	0.8	-0.31	113734	439458	3.86	60.65	2010.09	77.44	2011.85	15	16.41	0.91	0.51	1.51	-0.06	67094	237814	3.54	59.02	2007.77	75.54	2012.8	16	8.7	1.84#	1.05	2.99	0.69	30552	105376	3.45	56.99
Acute Lymphocytic Leukemia	12	6.83	1.76	0.91	3.07	0.07	113734	782648	6.88	60.65	2010.09	68.29	2014.23	5	3.54	1.41	0.46	3.29	0.03	113734	439458	3.86	60.65	2010.09	71.09	2012.52	2	2.18	0.92	0.11	3.31	-0.01	67094	237814	3.54	59.02	2007.77	64.59	2012.24	5	1.11	4.52#	1.47	10.55	0.37	30552	105376	3.45	56.99
Chronic Lymphocytic Leukemia	28	39.29	0.71	0.47	1.03	-0.14	113734	782648	6.88	60.65	2010.09	79.11	2013.41	5	19.27	0.26#	0.08	0.61	-0.32	113734	439458	3.86	60.65	2010.09	84.94	2011	12	13.07	0.92	0.47	1.6	-0.04	67094	237814	3.54	59.02	2007.77	76.39	2013.23	11	6.95	1.58	0.79	2.83	0.38	30552	105376	3.45	56.99
Other Lymphocytic Leukemia	2	3.5	0.57	0.07	2.07	-0.02	113734	782648	6.88	60.65	2010.09	79.5	2010.75	1	1.7	0.59	0.01	3.28	-0.02	113734	439458	3.86	60.65	2010.09	71.75	2012.71	1	1.16	0.86	0.02	4.8	-0.01	67094	237814	3.54	59.02	2007.77	87.25	2008.79	0	0.64	0	0	5.78	-0.06	30552	105376	3.45	56.99
Myeloid and Monocytic Leukemia	112	92.19	1.21#	1	1.46	0.25	113734	782648	6.88	60.65	2010.09	75.22	2013.5	41	45.97	0.89	0.64	1.21	-0.11	113734	439458	3.86	60.65	2010.09	74.05	2011.47	47	30.22	1.56#	1.14	2.07	0.71	67094	237814	3.54	59.02	2007.77	75.11	2013.72	24	16	1.5	0.96	2.23	0.76	30552	105376	3.45	56.99
Acute Myeloid Leukemia	96	75.75	1.27#	1.03	1.55	0.26	113734	782648	6.88	60.65	2010.09	75.44	2013.51	38	37.89	1	0.71	1.38	0	113734	439458	3.86	60.65	2010.09	74.84	2011.62	37	24.84	1.49#	1.05	2.05	0.51	67094	237814	3.54	59.02	2007.77	74.86	2013.72	21	13.02	1.61	1	2.47	0.76	30552	105376	3.45	56.99
Acute Monocytic Leukemia	3	0.81	3.7	0.76	10.83	0.03	113734	782648	6.88	60.65	2010.09	60.36	2013.96	1	0.41	2.44	0.06	13.59	0.01	113734	439458	3.86	60.65	2010.09	52.34	2018.12	2	0.26	7.62	0.92	27.52	0.07	67094	237814	3.54	59.02	2007.77	64.38	2011.87	0	0.14	0	0	26.83	-0.01	30552	105376	3.45	56.99
Chronic Myeloid Leukemia	7	8.48	0.83	0.33	1.7	-0.02	113734	782648	6.88	60.65	2010.09	76.19	2013.65	1	4.26	0.23	0.01	1.31	-0.07	113734	439458	3.86	60.65	2010.09	70.85	2009.45	4	2.73	1.46	0.4	3.75	0.05	67094	237814	3.54	59.02	2007.77	78.41	2013.01	2	1.48	1.35	0.16	4.87	0.05	30552	105376	3.45	56.99
Other Myeloid/Monocytic Leukemia	6	7.15	0.84	0.31	1.83	-0.01	113734	782648	6.88	60.65	2010.09	78	2012.94	1	3.41	0.29	0.01	1.64	-0.05	113734	439458	3.86	60.65	2010.09	68.83	2000.96	4	2.38	1.68	0.46	4.3	0.07	67094	237814	3.54	59.02	2007.77	79.48	2015.43	1	1.36	0.73	0.02	4.08	-0.03	30552	105376	3.45	56.99
Other Leukemia	36	40.62	0.89	0.62	1.23	-0.06	113734	782648	6.88	60.65	2010.09	74.61	2012.09	20	20.62	0.97	0.59	1.5	-0.01	113734	439458	3.86	60.65	2010.09	72.36	2010.56	13	13.38	0.97	0.52	1.66	-0.02	67094	237814	3.54	59.02	2007.77	77.32	2013.56	3	6.62	0.45	0.09	1.32	-0.34	30552	105376	3.45	56.99
Other Acute Leukemia	11	14.38	0.76	0.38	1.37	-0.04	113734	782648	6.88	60.65	2010.09	71.45	2012.48	8	7.6	1.05	0.45	2.07	0.01	113734	439458	3.86	60.65	2010.09	70.41	2011.67	3	4.61	0.65	0.13	1.9	-0.07	67094	237814	3.54	59.02	2007.77	74.22	2014.62	0	2.16	0	0	1.71	-0.21	30552	105376	3.45	56.99
Aleukemic, Subleukemic and NOS	25	26.24	0.95	0.62	1.41	-0.02	113734	782648	6.88	60.65	2010.09	76.01	2011.92	12	13.02	0.92	0.48	1.61	-0.02	113734	439458	3.86	60.65	2010.09	73.66	2009.81	10	8.76	1.14	0.55	2.1	0.05	67094	237814	3.54	59.02	2007.77	78.25	2013.24	3	4.45	0.67	0.14	1.97	-0.14	30552	105376	3.45	56.99
Miscellaneous Malignant Cancer	703	347.06	2.03#	1.88	2.18	4.55	113734	782648	6.88	60.65	2010.09	73.96	2012.3	387	177.11	2.19#	1.97	2.41	4.78	113734	439458	3.86	60.65	2010.09	72.86	2010.61	207	112.43	1.84#	1.6	2.11	3.98	67094	237814	3.54	59.02	2007.77	74.27	2013.42	109	57.52	1.89#	1.56	2.29	4.89	30552	105376	3.45	56.99
In situ, benign or unknown behavior neoplasm	194	122.01	1.59#	1.37	1.83	0.92	113734	782648	6.88	60.65	2010.09	77.63	2012.66	99	58.6	1.69#	1.37	2.06	0.92	113734	439458	3.86	60.65	2010.09	75.94	2011.02	67	40.93	1.64#	1.27	2.08	1.1	67094	237814	3.54	59.02	2007.77	79.81	2013.9	28	22.48	1.25	0.83	1.8	0.52	30552	105376	3.45	56.99
Tuberculosis	7	4.38	1.6	0.64	3.29	0.03	113734	782648	6.88	60.65	2010.09	75.96	2011.12	5	2.36	2.12	0.69	4.94	0.06	113734	439458	3.86	60.65	2010.09	71.77	2009.19	2	1.37	1.46	0.18	5.28	0.03	67094	237814	3.54	59.02	2007.77	86.46	2015.95	0	0.65	0	0	5.7	-0.06	30552	105376	3.45	56.99
Syphilis	0	0.32	0	0	11.51	0	113734	782648	6.88	60.65	2010.09			0	0.16	0	0	22.59	0	113734	439458	3.86	60.65	2010.09			0	0.1	0	0	35.48	0	67094	237814	3.54	59.02	2007.77			0	0.05	0	0	69.34	-0.01	30552	105376	3.45	56.99
Septicemia	406	285.54	1.42#	1.29	1.57	1.54	113734	782648	6.88	60.65	2010.09	72.46	2013.05	196	140.21	1.40#	1.21	1.61	1.27	113734	439458	3.86	60.65	2010.09	70.08	2011.41	141	94.52	1.49#	1.26	1.76	1.95	67094	237814	3.54	59.02	2007.77	73.03	2013.83	69	50.81	1.36#	1.06	1.72	1.73	30552	105376	3.45	56.99
Other Infectious and Parasitic Diseases including HIV	283	175.87	1.61#	1.43	1.81	1.37	113734	782648	6.88	60.65	2010.09	68.24	2012.45	151	93.03	1.62#	1.37	1.9	1.32	113734	439458	3.86	60.65	2010.09	65.16	2010.85	84	56.21	1.49#	1.19	1.85	1.17	67094	237814	3.54	59.02	2007.77	69.37	2013.53	48	26.63	1.80#	1.33	2.39	2.03	30552	105376	3.45	56.99
a - Do not use, not compatible with SEER incidence	0	33.16	0.00#	0	0.11	-0.42	113734	782648	6.88	60.65	2010.09			0	20.72	0.00#	0	0.18	-0.47	113734	439458	3.86	60.65	2010.09			0	9.12	0.00#	0	0.4	-0.38	67094	237814	3.54	59.02	2007.77			0	3.32	0	0	1.11	-0.31	30552	105376	3.45	56.99
b - Do not use, not compatible with SEER incidence	283	142.71	1.98#	1.76	2.23	1.79	113734	782648	6.88	60.65	2010.09	68.24	2012.45	151	72.31	2.09#	1.77	2.45	1.79	113734	439458	3.86	60.65	2010.09	65.16	2010.85	84	47.1	1.78#	1.42	2.21	1.55	67094	237814	3.54	59.02	2007.77	69.37	2013.53	48	23.31	2.06#	1.52	2.73	2.34	30552	105376	3.45	56.99
Diabetes Mellitus	1137	595.36	1.91#	1.8	2.02	6.92	113734	782648	6.88	60.65	2010.09	72.39	2012.95	588	301.73	1.95#	1.79	2.11	6.51	113734	439458	3.86	60.65	2010.09	70.75	2011.39	356	193.54	1.84#	1.65	2.04	6.83	67094	237814	3.54	59.02	2007.77	73.43	2013.91	193	100.08	1.93#	1.67	2.22	8.82	30552	105376	3.45	56.99
Alzheimers (ICD-9 and 10 only)	611	701.64	0.87#	0.8	0.94	-1.16	113734	782648	6.88	60.65	2010.09	85.44	2014.34	189	292.18	0.65#	0.56	0.75	-2.35	113734	439458	3.86	60.65	2010.09	83.78	2012.62	245	247.58	0.99	0.87	1.12	-0.11	67094	237814	3.54	59.02	2007.77	85.31	2014.28	177	161.89	1.09	0.94	1.27	1.43	30552	105376	3.45	56.99
Diseases of Heart	6161	4945.61	1.25#	1.21	1.28	15.53	113734	782648	6.88	60.65	2010.09	76.45	2012.86	2988	2434.62	1.23#	1.18	1.27	12.59	113734	439458	3.86	60.65	2010.09	74	2011.06	2007	1629.95	1.23#	1.18	1.29	15.85	67094	237814	3.54	59.02	2007.77	77.71	2013.64	1166	881.05	1.32#	1.25	1.4	27.04	30552	105376	3.45	56.99
Hypertension without Heart Disease	482	223.68	2.15#	1.97	2.36	3.3	113734	782648	6.88	60.65	2010.09	75.7	2013.71	210	103.19	2.04#	1.77	2.33	2.43	113734	439458	3.86	60.65	2010.09	71.79	2011.9	177	76.3	2.32#	1.99	2.69	4.23	67094	237814	3.54	59.02	2007.77	77.73	2014.33	95	44.19	2.15#	1.74	2.63	4.82	30552	105376	3.45	56.99
Cerebrovascular Diseases	1183	1058.31	1.12#	1.06	1.18	1.59	113734	782648	6.88	60.65	2010.09	77.84	2012.94	580	514.1	1.13#	1.04	1.22	1.5	113734	439458	3.86	60.65	2010.09	75.93	2011.24	364	350.06	1.04	0.94	1.15	0.59	67094	237814	3.54	59.02	2007.77	78.47	2013.54	239	194.15	1.23#	1.08	1.4	4.26	30552	105376	3.45	56.99
Atherosclerosis	74	55.09	1.34#	1.05	1.69	0.24	113734	782648	6.88	60.65	2010.09	79.88	2012.43	33	28.44	1.16	0.8	1.63	0.1	113734	439458	3.86	60.65	2010.09	75.97	2010.26	27	17.8	1.52	1	2.21	0.39	67094	237814	3.54	59.02	2007.77	82.84	2013.57	14	8.85	1.58	0.86	2.65	0.49	30552	105376	3.45	56.99
Aortic Aneurysm and Dissection	94	87.63	1.07	0.87	1.31	0.08	113734	782648	6.88	60.65	2010.09	74.45	2012.89	48	46.77	1.03	0.76	1.36	0.03	113734	439458	3.86	60.65	2010.09	72.23	2011.53	30	27.56	1.09	0.73	1.55	0.1	67094	237814	3.54	59.02	2007.77	77.01	2013.55	16	13.29	1.2	0.69	1.95	0.26	30552	105376	3.45	56.99
Other Diseases of Arteries, Arterioles, Capillaries	99	73.49	1.35#	1.09	1.64	0.33	113734	782648	6.88	60.65	2010.09	73.12	2013.16	48	36.03	1.33	0.98	1.77	0.27	113734	439458	3.86	60.65	2010.09	72.32	2011.41	33	24.3	1.36	0.93	1.91	0.37	67094	237814	3.54	59.02	2007.77	72.81	2013.59	18	13.16	1.37	0.81	2.16	0.46	30552	105376	3.45	56.99
Pneumonia and Influenza	489	429.8	1.14#	1.04	1.24	0.76	113734	782648	6.88	60.65	2010.09	79.31	2013.1	209	207.5	1.01	0.88	1.15	0.03	113734	439458	3.86	60.65	2010.09	77.08	2010.95	174	143.67	1.21#	1.04	1.41	1.28	67094	237814	3.54	59.02	2007.77	79.4	2013.98	106	78.63	1.35#	1.1	1.63	2.6	30552	105376	3.45	56.99
Chronic Obstructive Pulmonary Disease and Allied Cond	1185	1194.07	0.99	0.94	1.05	-0.12	113734	782648	6.88	60.65	2010.09	76.47	2013.09	544	580.25	0.94	0.86	1.02	-0.82	113734	439458	3.86	60.65	2010.09	74.67	2011.53	415	398.05	1.04	0.94	1.15	0.71	67094	237814	3.54	59.02	2007.77	77.49	2013.72	226	215.77	1.05	0.92	1.19	0.97	30552	105376	3.45	56.99
Stomach and Duodenal Ulcers	39	24.28	1.61#	1.14	2.2	0.19	113734	782648	6.88	60.65	2010.09	75.23	2011.69	18	12.43	1.45	0.86	2.29	0.13	113734	439458	3.86	60.65	2010.09	69.22	2008.86	15	7.8	1.92#	1.08	3.17	0.3	67094	237814	3.54	59.02	2007.77	80.29	2013.26	6	4.06	1.48	0.54	3.22	0.18	30552	105376	3.45	56.99
Chronic Liver Disease and Cirrhosis	293	220.44	1.33#	1.18	1.49	0.93	113734	782648	6.88	60.65	2010.09	64.67	2013.11	176	118.78	1.48#	1.27	1.72	1.3	113734	439458	3.86	60.65	2010.09	62.07	2011.86	86	68.93	1.25	1	1.54	0.72	67094	237814	3.54	59.02	2007.77	67.49	2014.42	31	32.73	0.95	0.64	1.34	-0.16	30552	105376	3.45	56.99
Nephritis, Nephrotic Syndrome and Nephrosis	1166	387.89	3.01#	2.84	3.18	9.94	113734	782648	6.88	60.65	2010.09	74.24	2012.98	538	187.18	2.87#	2.64	3.13	7.98	113734	439458	3.86	60.65	2010.09	71.36	2011.03	403	130.22	3.09#	2.8	3.41	11.47	67094	237814	3.54	59.02	2007.77	76	2013.77	225	70.48	3.19#	2.79	3.64	14.66	30552	105376	3.45	56.99
Complications of Pregnancy, Childbirth, Puerperium	2	0.47	4.27	0.52	15.44	0.02	113734	782648	6.88	60.65	2010.09	39.75	2014.46	0	0.3	0	0	12.48	-0.01	113734	439458	3.86	60.65	2010.09			2	0.13	15.39#	1.86	55.58	0.08	67094	237814	3.54	59.02	2007.77	39.75	2014.46	0	0.04	0	0	87.19	0	30552	105376	3.45	56.99
Congenital Anomalies	44	18.82	2.34#	1.7	3.14	0.32	113734	782648	6.88	60.65	2010.09	63.49	2012.93	21	10.42	2.02#	1.25	3.08	0.24	113734	439458	3.86	60.65	2010.09	63.52	2010.12	12	5.67	2.11#	1.09	3.69	0.27	67094	237814	3.54	59.02	2007.77	57.17	2015	11	2.73	4.03#	2.01	7.21	0.78	30552	105376	3.45	56.99
Certain Conditions Originating in Perinatal Period	0	1.43	0	0	2.59	-0.02	113734	782648	6.88	60.65	2010.09			0	1.39	0	0	2.66	-0.03	113734	439458	3.86	60.65	2010.09			0	0.03	0	0	135.13	0	67094	237814	3.54	59.02	2007.77			0	0.01	0	0	296.48	0	30552	105376	3.45	56.99
Symptoms, Signs and Ill-Defined Conditions	245	210.18	1.17#	1.02	1.32	0.44	113734	782648	6.88	60.65	2010.09	74.38	2012.4	119	99.8	1.19	0.99	1.43	0.44	113734	439458	3.86	60.65	2010.09	71.16	2010.98	97	72.25	1.34#	1.09	1.64	1.04	67094	237814	3.54	59.02	2007.77	76.43	2013.06	29	38.13	0.76	0.51	1.09	-0.87	30552	105376	3.45	56.99
Accidents and Adverse Effects	668	602.41	1.11#	1.03	1.2	0.84	113734	782648	6.88	60.65	2010.09	69.27	2013.36	337	303.41	1.11	1	1.24	0.76	113734	439458	3.86	60.65	2010.09	66.04	2011.88	208	195.39	1.06	0.92	1.22	0.53	67094	237814	3.54	59.02	2007.77	70.87	2014.17	123	103.61	1.19	0.99	1.42	1.84	30552	105376	3.45	56.99
Suicide and Self-Inflicted Injury	151	153.78	0.98	0.83	1.15	-0.04	113734	782648	6.88	60.65	2010.09	64.47	2013.33	81	84.36	0.96	0.76	1.19	-0.08	113734	439458	3.86	60.65	2010.09	61.56	2012.02	51	47.43	1.08	0.8	1.41	0.15	67094	237814	3.54	59.02	2007.77	65.87	2014.14	19	21.99	0.86	0.52	1.35	-0.28	30552	105376	3.45	56.99
Homicide and Legal Intervention	26	28.93	0.9	0.59	1.32	-0.04	113734	782648	6.88	60.65	2010.09	63.72	2013.41	19	17.44	1.09	0.66	1.7	0.04	113734	439458	3.86	60.65	2010.09	63.92	2013.41	4	8.18	0.49	0.13	1.25	-0.18	67094	237814	3.54	59.02	2007.77	64.59	2010.45	3	3.31	0.91	0.19	2.65	-0.03	30552	105376	3.45	56.99
Other Cause of Death	3329	2974.68	1.12#	1.08	1.16	4.53	113734	782648	6.88	60.65	2010.09	76.25	2013.36	1492	1362.1	1.10#	1.04	1.15	2.96	113734	439458	3.86	60.65	2010.09	73.15	2011.75	1159	1019.27	1.14#	1.07	1.2	5.88	67094	237814	3.54	59.02	2007.77	77.42	2013.86	678	593.31	1.14#	1.06	1.23	8.04	30552	105376	3.45	56.99
Excess risk is per 10,000.
Confidence intervals are 95%.
# P < 0.05
[truncated: 3 more columns]

## Sheet: Data3
File name : Supplement Date 3
Description : Statistics of all causes of death among patients with localized clear cell renal carcinoma and different survival time after diagnosis (<5 years, 5-10years, >10 years).
	Total	Total	Total	Total	Total	Total	Total	Total	Total	Total	Total	Total	Total	2-59 months	2-59 months	2-59 months	2-59 months	2-59 months	2-59 months	2-59 months	2-59 months	2-59 months	2-59 months	2-59 months	2-59 months	2-59 months	60-119 months	60-119 months	60-119 months	60-119 months	60-119 months	60-119 months	60-119 months	60-119 months	60-119 months	60-119 months	60-119 months	60-119 months	60-119 months	120+ months	120+ months	120+ months	120+ months	120+ months	120+ months	120+ months	120+ months	120+ months	120+ months
	Observed	Expected	O/E	CI Lower	CI Upper	Excess Risk	Persons	Person Years at Risk	Mean Person Years at Risk	Mean Age at Exposure	Mean Date of Exposure	Mean Age at Event	Mean Date of Event	Observed	Expected	O/E	CI Lower	CI Upper	Excess Risk	Persons	Person Years at Risk	Mean Person Years at Risk	Mean Age at Exposure	Mean Date of Exposure	Mean Age at Event	Mean Date of Event	Observed	Expected	O/E	CI Lower	CI Upper	Excess Risk	Persons	Person Years at Risk	Mean Person Years at Risk	Mean Age at Exposure	Mean Date of Exposure	Mean Age at Event	Mean Date of Event	Observed	Expected	O/E	CI Lower	CI Upper	Excess Risk	Persons	Person Years at Risk	Mean Person Years at Risk	Mean Age at Exposure
All Causes of Death	12549	8512.19	1.47#	1.45	1.5	103.95	58472	388338	6.64	59.92	2010.81	72.92	2013.45	5978	4206.23	1.42#	1.39	1.46	78.2	58472	226567	3.87	59.92	2010.81	69.97	2011.9	4390	2902.3	1.51#	1.47	1.56	127.31	34015	116854	3.44	58.95	2008.33	74.49	2014.13	2181	1403.66	1.55#	1.49	1.62	173.06	14249	44917.1	3.15	57.33
All Malignant Cancers	5118	2095.27	2.44#	2.38	2.51	77.84	58472	388338	6.64	59.92	2010.81	71.01	2013.14	2615	1101.11	2.37#	2.28	2.47	66.82	58472	226567	3.87	59.92	2010.81	69.2	2011.7	1708	687.59	2.48#	2.37	2.6	87.32	34015	116854	3.44	58.95	2008.33	72.13	2013.9	795	306.58	2.59#	2.42	2.78	108.74	14249	44917.1	3.15	57.33
Oral Cavity and Pharynx	22	33.76	0.65#	0.41	0.99	-0.3	58472	388338	6.64	59.92	2010.81	68.32	2013.19	9	17.94	0.50#	0.23	0.95	-0.39	58472	226567	3.87	59.92	2010.81	67.94	2011.44	6	10.93	0.55	0.2	1.19	-0.42	34015	116854	3.44	58.95	2008.33	63.34	2014.3	7	4.9	1.43	0.57	2.95	0.47	14249	44917.1	3.15	57.33
Lip	0	0.27	0	0	13.76	-0.01	58472	388338	6.64	59.92	2010.81			0	0.13	0	0	27.54	-0.01	58472	226567	3.87	59.92	2010.81			0	0.09	0	0	40.65	-0.01	34015	116854	3.44	58.95	2008.33			0	0.04	0	0	84.87	-0.01	14249	44917.1	3.15	57.33
Tongue	5	8.52	0.59	0.19	1.37	-0.09	58472	388338	6.64	59.92	2010.81	71.21	2014.4	1	4.52	0.22	0.01	1.23	-0.16	58472	226567	3.87	59.92	2010.81	63.09	2017.04	2	2.76	0.73	0.09	2.62	-0.06	34015	116854	3.44	58.95	2008.33	64.38	2013.16	2	1.25	1.6	0.19	5.78	0.17	14249	44917.1	3.15	57.33
Salivary Gland	1	3.34	0.3	0.01	1.67	-0.06	58472	388338	6.64	59.92	2010.81	81.58	2012.29	1	1.67	0.6	0.02	3.35	-0.03	58472	226567	3.87	59.92	2010.81	81.58	2012.29	0	1.13	0	0	3.27	-0.1	34015	116854	3.44	58.95	2008.33			0	0.55	0	0	6.75	-0.12	14249	44917.1	3.15	57.33
Floor of Mouth	0	0.35	0	0	10.69	-0.01	58472	388338	6.64	59.92	2010.81			0	0.2	0	0	18.6	-0.01	58472	226567	3.87	59.92	2010.81			0	0.1	0	0	35.44	-0.01	34015	116854	3.44	58.95	2008.33			0	0.04	0	0	86.58	-0.01	14249	44917.1	3.15	57.33
Gum and Other Mouth	3	4.69	0.64	0.13	1.87	-0.04	58472	388338	6.64	59.92	2010.81	68.78	2013.23	2	2.41	0.83	0.1	3	-0.02	58472	226567	3.87	59.92	2010.81	72.38	2011.21	0	1.56	0	0	2.37	-0.13	34015	116854	3.44	58.95	2008.33			1	0.73	1.38	0.03	7.67	0.06	14249	44917.1	3.15	57.33
Nasopharynx	1	2.36	0.42	0.01	2.36	-0.04	58472	388338	6.64	59.92	2010.81	75.42	2009.7	1	1.32	0.76	0.02	4.23	-0.01	58472	226567	3.87	59.92	2010.81	75.42	2009.7	0	0.74	0	0	4.99	-0.06	34015	116854	3.44	58.95	2008.33			0	0.3	0	0	12.1	-0.07	14249	44917.1	3.15	57.33
Tonsil	5	3.31	1.51	0.49	3.53	0.04	58472	388338	6.64	59.92	2010.81	65.5	2013.76	1	1.79	0.56	0.01	3.12	-0.03	58472	226567	3.87	59.92	2010.81	59.42	2008.96	2	1.05	1.9	0.23	6.85	0.08	34015	116854	3.44	58.95	2008.33	67.63	2017.12	2	0.46	4.3	0.52	15.54	0.34	14249	44917.1	3.15	57.33
Oropharynx	1	3.52	0.28	0.01	1.58	-0.06	58472	388338	6.64	59.92	2010.81	78.33	2015.53	0	1.85	0	0	2	-0.08	58472	226567	3.87	59.92	2010.81			0	1.15	0	0	3.22	-0.1	34015	116854	3.44	58.95	2008.33			1	0.53	1.9	0.05	10.58	0.11	14249	44917.1	3.15	57.33
Hypopharynx	2	1.38	1.45	0.18	5.24	0.02	58472	388338	6.64	59.92	2010.81	68.04	2012.25	0	0.74	0	0	4.95	-0.03	58472	226567	3.87	59.92	2010.81			1	0.44	2.28	0.06	12.69	0.05	34015	116854	3.44	58.95	2008.33	61.5	2010.12	1	0.2	5.1	0.13	28.42	0.18	14249	44917.1	3.15	57.33
Other Oral Cavity and Pharynx	4	6.03	0.66	0.18	1.7	-0.05	58472	388338	6.64	59.92	2010.81	60.42	2011.93	3	3.32	0.9	0.19	2.64	-0.01	58472	226567	3.87	59.92	2010.81	62.39	2010.87	1	1.91	0.52	0.01	2.91	-0.08	34015	116854	3.44	58.95	2008.33	54.5	2015.12	0	0.8	0	0	4.63	-0.18	14249	44917.1	3.15	57.33
Digestive System	566	540.52	1.05	0.96	1.14	0.66	58472	388338	6.64	59.92	2010.81	72.32	2013.59	251	283.86	0.88	0.78	1	-1.45	58472	226567	3.87	59.92	2010.81	69.89	2011.93	205	177.35	1.16#	1	1.33	2.37	34015	116854	3.44	58.95	2008.33	73.62	2014.28	110	79.31	1.39#	1.14	1.67	6.83	14249	44917.1	3.15	57.33
Esophagus	44	59.81	0.74#	0.53	0.99	-0.41	58472	388338	6.64	59.92	2010.81	72.72	2011.84	23	32.07	0.72	0.45	1.08	-0.4	58472	226567	3.87	59.92	2010.81	69.93	2010.31	12	19.32	0.62	0.32	1.09	-0.63	34015	116854	3.44	58.95	2008.33	75.77	2011.95	9	8.42	1.07	0.49	2.03	0.13	14249	44917.1	3.15	57.33
Stomach	48	40.37	1.19	0.88	1.58	0.2	58472	388338	6.64	59.92	2010.81	74.01	2013.48	24	21.61	1.11	0.71	1.65	0.11	58472	226567	3.87	59.92	2010.81	71.76	2011.52	16	13.09	1.22	0.7	1.98	0.25	34015	116854	3.44	58.95	2008.33	72.56	2014.75	8	5.67	1.41	0.61	2.78	0.52	14249	44917.1	3.15	57.33
Small Intestine	5	4.87	1.03	0.33	2.4	0	58472	388338	6.64	59.92	2010.81	68.37	2011.61	3	2.48	1.21	0.25	3.53	0.02	58472	226567	3.87	59.92	2010.81	65.64	2008.9	1	1.62	0.62	0.02	3.44	-0.05	34015	116854	3.44	58.95	2008.33	64.09	2018.62	1	0.77	1.3	0.03	7.24	0.05	14249	44917.1	3.15	57.33
Colon and Rectum	140	181.26	0.77#	0.65	0.91	-1.06	58472	388338	6.64	59.92	2010.81	73.52	2013.36	58	95.94	0.60#	0.46	0.78	-1.67	58472	226567	3.87	59.92	2010.81	71.29	2011.69	58	59.24	0.98	0.74	1.27	-0.11	34015	116854	3.44	58.95	2008.33	74.03	2013.85	24	26.07	0.92	0.59	1.37	-0.46	14249	44917.1	3.15	57.33
Colon excluding Rectum	115	147.22	0.78#	0.64	0.94	-0.83	58472	388338	6.64	59.92	2010.81	73.91	2013.55	48	77.88	0.62#	0.45	0.82	-1.32	58472	226567	3.87	59.92	2010.81	71.95	2011.82	46	48.15	0.96	0.7	1.27	-0.18	34015	116854	3.44	58.95	2008.33	74.34	2014.08	21	21.19	0.99	0.61	1.52	-0.04	14249	44917.1	3.15	57.33
Rectum and Rectosigmoid Junction	25	34.04	0.73	0.48	1.08	-0.23	58472	388338	6.64	59.92	2010.81	71.75	2012.5	10	18.06	0.55	0.27	1.02	-0.36	58472	226567	3.87	59.92	2010.81	68.12	2011.06	12	11.09	1.08	0.56	1.89	0.08	34015	116854	3.44	58.95	2008.33	72.85	2012.96	3	4.89	0.61	0.13	1.79	-0.42	14249	44917.1	3.15	57.33
Anus, Anal Canal and Anorectum	4	2.77	1.44	0.39	3.7	0.03	58472	388338	6.64	59.92	2010.81	70.81	2008.58	3	1.43	2.1	0.43	6.13	0.07	58472	226567	3.87	59.92	2010.81	73.64	2008.26	1	0.91	1.09	0.03	6.09	0.01	34015	116854	3.44	58.95	2008.33	62.34	2009.53	0	0.43	0	0	8.65	-0.09	14249	44917.1	3.15	57.33
Liver and Intrahepatic Bile Duct	126	86.78	1.45#	1.21	1.73	1.01	58472	388338	6.64	59.92	2010.81	67.94	2013.79	56	45.36	1.23	0.93	1.6	0.47	58472	226567	3.87	59.92	2010.81	65.44	2012.17	44	28.52	1.54#	1.12	2.07	1.32	34015	116854	3.44	58.95	2008.33	68.97	2014.77	26	12.9	2.02#	1.32	2.95	2.92	14249	44917.1	3.15	57.33
Liver	95	66.59	1.43#	1.15	1.74	0.73	58472	388338	6.64	59.92	2010.81	67.68	2013.91	37	35.14	1.05	0.74	1.45	0.08	58472	226567	3.87	59.92	2010.81	64.76	2012.11	36	21.75	1.65#	1.16	2.29	1.22	34015	116854	3.44	58.95	2008.33	67.65	2014.69	22	9.7	2.27#	1.42	3.43	2.74	14249	44917.1	3.15	57.33
Intrahepatic Bile Duct	31	20.19	1.54#	1.04	2.18	0.28	58472	388338	6.64	59.92	2010.81	68.75	2013.42	19	10.22	1.86#	1.12	2.9	0.39	58472	226567	3.87	59.92	2010.81	66.77	2012.29	8	6.77	1.18	0.51	2.33	0.11	34015	116854	3.44	58.95	2008.33	74.91	2015.12	4	3.2	1.25	0.34	3.2	0.18	14249	44917.1	3.15	57.33
Gallbladder	8	7.1	1.13	0.49	2.22	0.02	58472	388338	6.64	59.92	2010.81	76.6	2015.07	3	3.71	0.81	0.17	2.36	-0.03	58472	226567	3.87	59.92	2010.81	73.22	2014.54	4	2.35	1.7	0.46	4.36	0.14	34015	116854	3.44	58.95	2008.33	76.9	2014.62	1	1.04	0.96	0.02	5.35	-0.01	14249	44917.1	3.15	57.33
Other Biliary	7	5.96	1.17	0.47	2.42	0.03	58472	388338	6.64	59.92	2010.81	64.93	2015.13	2	3.03	0.66	0.08	2.38	-0.05	58472	226567	3.87	59.92	2010.81	58.21	2013	4	1.99	2.01	0.55	5.15	0.17	34015	116854	3.44	58.95	2008.33	72.88	2015.54	1	0.94	1.06	0.03	5.93	0.01	14249	44917.1	3.15	57.33
Pancreas	174	143.53	1.21#	1.04	1.41	0.78	58472	388338	6.64	59.92	2010.81	74.03	2014.08	74	74.14	1	0.78	1.25	-0.01	58472	226567	3.87	59.92	2010.81	71.44	2012.65	64	47.6	1.34#	1.04	1.72	1.4	34015	116854	3.44	58.95	2008.33	76.16	2014.59	36	21.78	1.65#	1.16	2.29	3.17	14249	44917.1	3.15	57.33
Retroperitoneum	1	0.85	1.17	0.03	6.53	0	58472	388338	6.64	59.92	2010.81	61.58	2018.53	0	0.44	0	0	8.32	-0.02	58472	226567	3.87	59.92	2010.81			0	0.28	0	0	13.23	-0.02	34015	116854	3.44	58.95	2008.33			1	0.13	7.62	0.19	42.43	0.19	14249	44917.1	3.15	57.33
Peritoneum, Omentum and Mesentery	4	2.84	1.41	0.38	3.6	0.03	58472	388338	6.64	59.92	2010.81	74.63	2017.22	2	1.47	1.36	0.17	4.93	0.02	58472	226567	3.87	59.92	2010.81	74.05	2016.2	0	0.94	0	0	3.91	-0.08	34015	116854	3.44	58.95	2008.33			2	0.44	4.59	0.56	16.6	0.35	14249	44917.1	3.15	57.33
Other Digestive Organs	5	4.38	1.14	0.37	2.66	0.02	58472	388338	6.64	59.92	2010.81	78.52	2012.19	3	2.17	1.38	0.29	4.04	0.04	58472	226567	3.87	59.92	2010.81	74.68	2010.09	1	1.49	0.67	0.02	3.75	-0.04	34015	116854	3.44	58.95	2008.33	93.4	2011.87	1	0.72	1.38	0.03	7.7	0.06	14249	44917.1	3.15	57.33
Respiratory System	538	606.11	0.89#	0.81	0.97	-1.75	58472	388338	6.64	59.92	2010.81	73.41	2013.69	232	328.09	0.71#	0.62	0.8	-4.24	58472	226567	3.87	59.92	2010.81	71.61	2012.13	212	195.22	1.09	0.94	1.24	1.44	34015	116854	3.44	58.95	2008.33	74.05	2014.11	94	82.79	1.14	0.92	1.39	2.5	14249	44917.1	3.15	57.33
Nose, Nasal Cavity and Middle Ear	1	1.69	0.59	0.01	3.29	-0.02	58472	388338	6.64	59.92	2010.81	77.92	2015.28	1	0.9	1.11	0.03	6.19	0	58472	226567	3.87	59.92	2010.81	77.92	2015.28	0	0.55	0	0	6.74	-0.05	34015	116854	3.44	58.95	2008.33			0	0.25	0	0	14.99	-0.05	14249	44917.1	3.15	57.33
Larynx	6	14.89	0.40#	0.15	0.88	-0.23	58472	388338	6.64	59.92	2010.81	73.62	2014.05	3	8.14	0.37	0.08	1.08	-0.23	58472	226567	3.87	59.92	2010.81	69.21	2013.78	3	4.74	0.63	0.13	1.85	-0.15	34015	116854	3.44	58.95	2008.33	78.03	2014.31	0	2.01	0	0	1.83	-0.45	14249	44917.1	3.15	57.33
Lung and Bronchus	529	587.53	0.90#	0.83	0.98	-1.51	58472	388338	6.64	59.92	2010.81	73.39	2013.68	228	318.04	0.72#	0.63	0.82	-3.97	58472	226567	3.87	59.92	2010.81	71.61	2012.09	207	189.28	1.09	0.95	1.25	1.52	34015	116854	3.44	58.95	2008.33	73.97	2014.11	94	80.21	1.17	0.95	1.43	3.07	14249	44917.1	3.15	57.33
Pleura	0	1.15	0	0	3.22	-0.03	58472	388338	6.64	59.92	2010.81			0	0.57	0	0	6.44	-0.03	58472	226567	3.87	59.92	2010.81			0	0.38	0	0	9.65	-0.03	34015	116854	3.44	58.95	2008.33			0	0.19	0	0	19.2	-0.04	14249	44917.1	3.15	57.33
Trachea, Mediastinum and Other Respiratory Organs	2	0.84	2.39	0.29	8.62	0.03	58472	388338	6.64	59.92	2010.81	75.54	2014.62	0	0.44	0	0	8.37	-0.02	58472	226567	3.87	59.92	2010.81			2	0.27	7.35	0.89	26.57	0.15	34015	116854	3.44	58.95	2008.33	75.54	2014.62	0	0.13	0	0	29.34	-0.03	14249	44917.1	3.15	57.33
Bones and Joints	8	3.79	2.11	0.91	4.16	0.11	58472	388338	6.64	59.92	2010.81	69.79	2016.19	3	1.94	1.55	0.32	4.52	0.05	58472	226567	3.87	59.92	2010.81	56.42	2014.92	3	1.25	2.4	0.49	7	0.15	34015	116854	3.44	58.95	2008.33	71.84	2017.29	2	0.6	3.35	0.41	12.11	0.31	14249	44917.1	3.15	57.33
Soft Tissue including Heart	8	13.63	0.59	0.25	1.16	-0.14	58472	388338	6.64	59.92	2010.81	69.93	2013.94	4	7.19	0.56	0.15	1.42	-0.14	58472	226567	3.87	59.92	2010.81	69.52	2013.06	2	4.45	0.45	0.05	1.62	-0.21	34015	116854	3.44	58.95	2008.33	70.93	2015.04	2	1.98	1.01	0.12	3.64	0	14249	44917.1	3.15	57.33
Skin excluding Basal and Squamous	34	45.37	0.75	0.52	1.05	-0.29	58472	388338	6.64	59.92	2010.81	76.83	2013.26	15	23.34	0.64	0.36	1.06	-0.37	58472	226567	3.87	59.92	2010.81	72.58	2011.27	12	15.12	0.79	0.41	1.39	-0.27	34015	116854	3.44	58.95	2008.33	79.58	2015.02	7	6.92	1.01	0.41	2.09	0.02	14249	44917.1	3.15	57.33
Melanoma of the Skin	26	31.74	0.82	0.54	1.2	-0.15	58472	388338	6.64	59.92	2010.81	75.47	2013	11	16.79	0.66	0.33	1.17	-0.26	58472	226567	3.87	59.92	2010.81	71.18	2010.91	9	10.42	0.86	0.4	1.64	-0.12	34015	116854	3.44	58.95	2008.33	77	2014.71	6	4.53	1.32	0.49	2.88	0.33	14249	44917.1	3.15	57.33
Other Non-Epithelial Skin	8	13.63	0.59	0.25	1.16	-0.14	58472	388338	6.64	59.92	2010.81	81.23	2014.12	4	6.55	0.61	0.17	1.56	-0.11	58472	226567	3.87	59.92	2010.81	76.42	2012.24	3	4.7	0.64	0.13	1.87	-0.15	34015	116854	3.44	58.95	2008.33	87.31	2015.93	1	2.38	0.42	0.01	2.34	-0.31	14249	44917.1	3.15	57.33
Breast	50	102.74	0.49#	0.36	0.64	-1.36	58472	388338	6.64	59.92	2010.81	73.71	2014.88	14	55	0.25#	0.14	0.43	-1.81	58472	226567	3.87	59.92	2010.81	70.78	2012.16	19	33.28	0.57#	0.34	0.89	-1.22	34015	116854	3.44	58.95	2008.33	72.28	2014.84	17	14.46	1.18	0.68	1.88	0.56	14249	44917.1	3.15	57.33
Female Genital System	47	76.35	0.62#	0.45	0.82	-0.76	58472	388338	6.64	59.92	2010.81	72.66	2012.61	28	40.75	0.69#	0.46	0.99	-0.56	58472	226567	3.87	59.92	2010.81	71.21	2010.75	12	24.84	0.48#	0.25	0.84	-1.1	34015	116854	3.44	58.95	2008.33	74.02	2015.13	7	10.76	0.65	0.26	1.34	-0.84	14249	44917.1	3.15	57.33
Cervix Uteri	3	7.79	0.38	0.08	1.12	-0.12	58472	388338	6.64	59.92	2010.81	56.19	2010.65	2	4.44	0.45	0.05	1.63	-0.11	58472	226567	3.87	59.92	2010.81	57.08	2006.79	0	2.4	0	0	1.53	-0.21	34015	116854	3.44	58.95	2008.33			1	0.95	1.05	0.03	5.88	0.01	14249	44917.1	3.15	57.33
Corpus and Uterus, NOS	21	24.77	0.85	0.52	1.3	-0.1	58472	388338	6.64	59.92	2010.81	72.66	2012.32	12	12.9	0.93	0.48	1.63	-0.04	58472	226567	3.87	59.92	2010.81	70.35	2011.1	6	8.19	0.73	0.27	1.59	-0.19	34015	116854	3.44	58.95	2008.33	74.67	2014.08	3	3.69	0.81	0.17	2.38	-0.15	14249	44917.1	3.15	57.33
Corpus Uteri	11	11.89	0.93	0.46	1.66	-0.02	58472	388338	6.64	59.92	2010.81	73.3	2012.28	6	6.13	0.98	0.36	2.13	-0.01	58472	226567	3.87	59.92	2010.81	69.85	2011.04	3	3.93	0.76	0.16	2.23	-0.08	34015	116854	3.44	58.95	2008.33	78.23	2013.4	2	1.83	1.09	0.13	3.94	0.04	14249	44917.1	3.15	57.33
Uterus, NOS	10	12.88	0.78	0.37	1.43	-0.07	58472	388338	6.64	59.92	2010.81	71.95	2012.37	6	6.77	0.89	0.33	1.93	-0.03	58472	226567	3.87	59.92	2010.81	70.85	2011.16	3	4.26	0.7	0.15	2.06	-0.11	34015	116854	3.44	58.95	2008.33	71.11	2014.76	1	1.85	0.54	0.01	3.01	-0.19	14249	44917.1	3.15	57.33
Ovary	19	38.17	0.50#	0.3	0.78	-0.49	58472	388338	6.64	59.92	2010.81	73.57	2012.48	12	20.66	0.58	0.3	1.01	-0.38	58472	226567	3.87	59.92	2010.81	72.11	2010.32	6	12.32	0.49	0.18	1.06	-0.54	34015	116854	3.44	58.95	2008.33	73.38	2016.18	1	5.19	0.19	0	1.07	-0.93	14249	44917.1	3.15	57.33
Vagina	0	1.08	0	0	3.41	-0.03	58472	388338	6.64	59.92	2010.81			0	0.55	0	0	6.67	-0.02	58472	226567	3.87	59.92	2010.81			0	0.36	0	0	10.12	-0.03	34015	116854	3.44	58.95	2008.33			0	0.16	0	0	22.42	-0.04	14249	44917.1	3.15	57.33
Vulva	3	2.85	1.05	0.22	3.07	0	58472	388338	6.64	59.92	2010.81	79.95	2016.09	1	1.37	0.73	0.02	4.06	-0.02	58472	226567	3.87	59.92	2010.81	86.93	2014.12	0	0.99	0	0	3.73	-0.08	34015	116854	3.44	58.95	2008.33			2	0.49	4.06	0.49	14.67	0.34	14249	44917.1	3.15	57.33
Other Female Genital Organs	1	1.67	0.6	0.02	3.34	-0.02	58472	388338	6.64	59.92	2010.81	83.17	2016.37	1	0.83	1.21	0.03	6.75	0.01	58472	226567	3.87	59.92	2010.81	83.17	2016.37	0	0.57	0	0	6.52	-0.05	34015	116854	3.44	58.95	2008.33			0	0.28	0	0	13.22	-0.06	14249	44917.1	3.15	57.33
Male Genital System	72	132.98	0.54#	0.42	0.68	-1.57	58472	388338	6.64	59.92	2010.81	77.62	2014.02	24	64.64	0.37#	0.24	0.55	-1.79	58472	226567	3.87	59.92	2010.81	72.01	2012.91	31	45.75	0.68#	0.46	0.96	-1.26	34015	116854	3.44	58.95	2008.33	79.28	2013.27	17	22.58	0.75	0.44	1.21	-1.24	14249	44917.1	3.15	57.33
Prostate	71	130.87	0.54#	0.42	0.68	-1.54	58472	388338	6.64	59.92	2010.81	77.87	2014.06	23	63.54	0.36#	0.23	0.54	-1.79	58472	226567	3.87	59.92	2010.81	72.52	2012.99	31	45.07	0.69#	0.47	0.98	-1.2	34015	116854	3.44	58.95	2008.33	79.28	2013.27	17	22.27	0.76	0.44	1.22	-1.17	14249	44917.1	3.15	57.33
Testis	0	0.65	0	0	5.69	-0.02	58472	388338	6.64	59.92	2010.81			0	0.38	0	0	9.75	-0.02	58472	226567	3.87	59.92	2010.81			0	0.19	0	0	18.97	-0.02	34015	116854	3.44	58.95	2008.33			0	0.08	0	0	48.49	-0.02	14249	44917.1	3.15	57.33
Penis	1	1.2	0.83	0.02	4.64	-0.01	58472	388338	6.64	59.92	2010.81	60.08	2010.95	1	0.61	1.64	0.04	9.15	0.02	58472	226567	3.87	59.92	2010.81	60.08	2010.95	0	0.4	0	0	9.24	-0.03	34015	116854	3.44	58.95	2008.33			0	0.19	0	0	19.08	-0.04	14249	44917.1	3.15	57.33
Other Male Genital Organs	0	0.25	0	0	14.75	-0.01	58472	388338	6.64	59.92	2010.81			0	0.12	0	0	30.46	-0.01	58472	226567	3.87	59.92	2010.81			0	0.09	0	0	42.86	-0.01	34015	116854	3.44	58.95	2008.33			0	0.04	0	0	85.91	-0.01	14249	44917.1	3.15	57.33
Urinary System	3267	117.66	27.77#	26.82	28.74	81.1	58472	388338	6.64	59.92	2010.81	69.92	2012.87	1803	59.22	30.44#	29.05	31.88	76.97	58472	226567	3.87	59.92	2010.81	68.51	2011.6	1027	39.69	25.88#	24.32	27.51	84.49	34015	116854	3.44	58.95	2008.33	70.92	2013.73	437	18.75	23.31#	21.18	25.6	93.12	14249	44917.1	3.15	57.33
Urinary Bladder	44	62.87	0.70#	0.51	0.94	-0.49	58472	388338	6.64	59.92	2010.81	78.36	2013.98	19	30.52	0.62#	0.37	0.97	-0.51	58472	226567	3.87	59.92	2010.81	76.81	2013.48	19	21.7	0.88	0.53	1.37	-0.23	34015	116854	3.44	58.95	2008.33	78.72	2013.3	6	10.66	0.56	0.21	1.23	-1.04	14249	44917.1	3.15	57.33
Kidney and Renal Pelvis	3220	51.54	62.48#	60.34	64.67	81.59	58472	388338	6.64	59.92	2010.81	69.81	2012.85	1782	27.12	65.71#	62.69	68.83	77.46	58472	226567	3.87	59.92	2010.81	68.43	2011.58	1007	16.88	59.66#	56.03	63.46	84.73	34015	116854	3.44	58.95	2008.33	70.77	2013.74	431	7.54	57.16#	51.89	62.82	94.28	14249	44917.1	3.15	57.33
Ureter	1	1.54	0.65	0.02	3.61	-0.01	58472	388338	6.64	59.92	2010.81	66.33	2011.04	0	0.75	0	0	4.89	-0.03	58472	226567	3.87	59.92	2010.81			1	0.53	1.89	0.05	10.52	0.04	34015	116854	3.44	58.95	2008.33	66.33	2011.04	0	0.26	0	0	14.28	-0.06	14249	44917.1	3.15	57.33
Other Urinary Organs	2	1.7	1.18	0.14	4.25	0.01	58472	388338	6.64	59.92	2010.81	59.33	2013.83	2	0.83	2.41	0.29	8.7	0.05	58472	226567	3.87	59.92	2010.81	59.33	2013.83	0	0.58	0	0	6.31	-0.05	34015	116854	3.44	58.95	2008.33			0	0.29	0	0	12.87	-0.06	14249	44917.1	3.15	57.33
Eye and Orbit	1	1.04	0.96	0.02	5.38	0	58472	388338	6.64	59.92	2010.81	66.25	2014.79	1	0.53	1.87	0.05	10.42	0.02	58472	226567	3.87	59.92	2010.81	66.25	2014.79	0	0.34	0	0	10.73	-0.03	34015	116854	3.44	58.95	2008.33			0	0.16	0	0	23.32	-0.04	14249	44917.1	3.15	57.33
Brain and Other Nervous System	68	49.1	1.38#	1.08	1.76	0.49	58472	388338	6.64	59.92	2010.81	68.77	2012.92	32	26.49	1.21	0.83	1.71	0.24	58472	226567	3.87	59.92	2010.81	68.39	2011.51	23	15.74	1.46	0.93	2.19	0.62	34015	116854	3.44	58.95	2008.33	68.18	2012.95	13	6.86	1.89#	1.01	3.24	1.37	14249	44917.1	3.15	57.33
Endocrine System	10	8.79	1.14	0.55	2.09	0.03	58472	388338	6.64	59.92	2010.81	74.81	2015.24	4	4.57	0.88	0.24	2.24	-0.03	58472	226567	3.87	59.92	2010.81	72.28	2014.56	5	2.9	1.72	0.56	4.02	0.18	34015	116854	3.44	58.95	2008.33	75.01	2015.42	1	1.32	0.76	0.02	4.21	-0.07	14249	44917.1	3.15	57.33
Thyroid	5	6.32	0.79	0.26	1.85	-0.03	58472	388338	6.64	59.92	2010.81	74.25	2015.29	2	3.23	0.62	0.07	2.24	-0.05	58472	226567	3.87	59.92	2010.81	67.96	2016	3	2.11	1.42	0.29	4.15	0.08	34015	116854	3.44	58.95	2008.33	78.44	2014.82	0	0.98	0	0	3.77	-0.22	14249	44917.1	3.15	57.33
Other Endocrine including Thymus	5	2.47	2.02	0.66	4.72	0.07	58472	388338	6.64	59.92	2010.81	75.37	2015.19	2	1.33	1.5	0.18	5.41	0.03	58472	226567	3.87	59.92	2010.81	76.59	2013.12	2	0.79	2.53	0.31	9.13	0.1	34015	116854	3.44	58.95	2008.33	69.88	2016.33	1	0.35	2.89	0.07	16.12	0.15	14249	44917.1	3.15	57.33
Lymphoma	62	79.52	0.78#	0.6	1	-0.45	58472	388338	6.64	59.92	2010.81	74.61	2013.51	31	41.14	0.75	0.51	1.07	-0.45	58472	226567	3.87	59.92	2010.81	73.66	2011.57	17	26.36	0.64	0.38	1.03	-0.8	34015	116854	3.44	58.95	2008.33	73.64	2014.27	14	12.02	1.17	0.64	1.95	0.44	14249	44917.1	3.15	57.33
Hodgkin Lymphoma	4	3.42	1.17	0.32	3	0.01	58472	388338	6.64	59.92	2010.81	77.5	2013.89	2	1.84	1.09	0.13	3.92	0.01	58472	226567	3.87	59.92	2010.81	86.5	2016.12	2	1.1	1.82	0.22	6.58	0.08	34015	116854	3.44	58.95	2008.33	68.5	2011.66	0	0.48	0	0	7.69	-0.11	14249	44917.1	3.15	57.33
Non-Hodgkin Lymphoma	58	76.1	0.76#	0.58	0.99	-0.47	58472	388338	6.64	59.92	2010.81	74.41	2013.49	29	39.3	0.74	0.49	1.06	-0.45	58472	226567	3.87	59.92	2010.81	72.77	2011.25	15	25.27	0.59#	0.33	0.98	-0.88	34015	116854	3.44	58.95	2008.33	74.33	2014.61	14	11.54	1.21	0.66	2.04	0.55	14249	44917.1	3.15	57.33
Myeloma	37	43.66	0.85	0.6	1.17	-0.17	58472	388338	6.64	59.92	2010.81	76.99	2013.32	17	22.41	0.76	0.44	1.21	-0.24	58472	226567	3.87	59.92	2010.81	74.45	2011.51	13	14.55	0.89	0.48	1.53	-0.13	34015	116854	3.44	58.95	2008.33	80.69	2015.06	7	6.7	1.04	0.42	2.15	0.07	14249	44917.1	3.15	57.33
Leukemia	72	82.78	0.87	0.68	1.1	-0.28	58472	388338	6.64	59.92	2010.81	74.48	2014.22	22	42.16	0.52#	0.33	0.79	-0.89	58472	226567	3.87	59.92	2010.81	73.63	2013.65	37	27.8	1.33	0.94	1.83	0.79	34015	116854	3.44	58.95	2008.33	76.19	2013.86	13	12.83	1.01	0.54	1.73	0.04	14249	44917.1	3.15	57.33
Lymphocytic Leukemia	16	21.93	0.73	0.42	1.19	-0.15	58472	388338	6.64	59.92	2010.81	75.44	2014.97	4	10.97	0.36#	0.1	0.93	-0.31	58472	226567	3.87	59.92	2010.81	76.8	2017.18	7	7.45	0.94	0.38	1.94	-0.04	34015	116854	3.44	58.95	2008.33	80.89	2012.74	5	3.51	1.42	0.46	3.32	0.33	14249	44917.1	3.15	57.33
Acute Lymphocytic Leukemia	7	3.29	2.13	0.86	4.39	0.1	58472	388338	6.64	59.92	2010.81	67.09	2016.7	3	1.76	1.7	0.35	4.98	0.05	58472	226567	3.87	59.92	2010.81	70.81	2016.92	0	1.06	0	0	3.49	-0.09	34015	116854	3.44	58.95	2008.33			4	0.47	8.55#	2.33	21.9	0.79	14249	44917.1	3.15	57.33
Chronic Lymphocytic Leukemia	8	17.09	0.47#	0.2	0.92	-0.23	58472	388338	6.64	59.92	2010.81	81.27	2014.22	1	8.44	0.12#	0	0.66	-0.33	58472	226567	3.87	59.92	2010.81	94.76	2017.95	6	5.86	1.02	0.38	2.23	0.01	34015	116854	3.44	58.95	2008.33	79.84	2013.4	1	2.78	0.36	0.01	2	-0.4	14249	44917.1	3.15	57.33
Other Lymphocytic Leukemia	1	1.55	0.64	0.02	3.59	-0.01	58472	388338	6.64	59.92	2010.81	87.25	2008.79	0	0.76	0	0	4.83	-0.03	58472	226567	3.87	59.92	2010.81			1	0.53	1.88	0.05	10.48	0.04	34015	116854	3.44	58.95	2008.33	87.25	2008.79	0	0.26	0	0	14.24	-0.06	14249	44917.1	3.15	57.33
Myeloid and Monocytic Leukemia	43	42.88	1	0.73	1.35	0	58472	388338	6.64	59.92	2010.81	74.36	2014.29	12	21.95	0.55#	0.28	0.95	-0.44	58472	226567	3.87	59.92	2010.81	72.79	2013.27	23	14.29	1.61#	1.02	2.41	0.75	34015	116854	3.44	58.95	2008.33	75.38	2014.19	8	6.64	1.2	0.52	2.37	0.3	14249	44917.1	3.15	57.33
Acute Myeloid Leukemia	38	35.45	1.07	0.76	1.47	0.07	58472	388338	6.64	59.92	2010.81	74.2	2014.56	12	18.24	0.66	0.34	1.15	-0.28	58472	226567	3.87	59.92	2010.81	72.79	2013.27	19	11.79	1.61	0.97	2.52	0.62	34015	116854	3.44	58.95	2008.33	75.63	2014.75	7	5.42	1.29	0.52	2.66	0.35	14249	44917.1	3.15	57.33
Acute Monocytic Leukemia	1	0.37	2.73	0.07	15.24	0.02	58472	388338	6.64	59.92	2010.81	62.92	2007.04	0	0.19	0	0	19.65	-0.01	58472	226567	3.87	59.92	2010.81			1	0.12	8.22	0.21	45.78	0.08	34015	116854	3.44	58.95	2008.33	62.92	2007.04	0	0.06	0	0	65.56	-0.01	14249	44917.1	3.15	57.33
Chronic Myeloid Leukemia	1	3.79	0.26	0.01	1.47	-0.07	58472	388338	6.64	59.92	2010.81	73.84	2009.45	0	1.92	0	0	1.92	-0.08	58472	226567	3.87	59.92	2010.81			1	1.26	0.79	0.02	4.42	-0.02	34015	116854	3.44	58.95	2008.33	73.84	2009.45	0	0.61	0	0	6.07	-0.14	14249	44917.1	3.15	57.33
Other Myeloid/Monocytic Leukemia	3	3.28	0.91	0.19	2.67	-0.01	58472	388338	6.64	59.92	2010.81	80.45	2014.9	0	1.6	0	0	2.31	-0.07	58472	226567	3.87	59.92	2010.81			2	1.12	1.79	0.22	6.45	0.08	34015	116854	3.44	58.95	2008.33	80.04	2014.87	1	0.56	1.78	0.05	9.9	0.1	14249	44917.1	3.15	57.33
Other Leukemia	13	17.97	0.72	0.39	1.24	-0.13	58472	388338	6.64	59.92	2010.81	73.71	2013.05	6	9.25	0.65	0.24	1.41	-0.14	58472	226567	3.87	59.92	2010.81	73.21	2012.05	7	6.06	1.16	0.46	2.38	0.08	34015	116854	3.44	58.95	2008.33	74.14	2013.9	0	2.67	0	0	1.38	-0.59	14249	44917.1	3.15	57.33
Other Acute Leukemia	4	6.36	0.63	0.17	1.61	-0.06	58472	388338	6.64	59.92	2010.81	75.6	2015.08	2	3.4	0.59	0.07	2.13	-0.06	58472	226567	3.87	59.92	2010.81	68.12	2012.87	2	2.09	0.96	0.12	3.46	-0.01	34015	116854	3.44	58.95	2008.33	83.07	2017.29	0	0.88	0	0	4.21	-0.2	14249	44917.1	3.15	57.33
Aleukemic, Subleukemic and NOS	9	11.61	0.78	0.35	1.47	-0.07	58472	388338	6.64	59.92	2010.81	72.87	2012.15	4	5.85	0.68	0.19	1.75	-0.08	58472	226567	3.87	59.92	2010.81	75.75	2011.64	5	3.97	1.26	0.41	2.94	0.09	34015	116854	3.44	58.95	2008.33	70.57	2012.55	0	1.79	0	0	2.06	-0.4	14249	44917.1	3.15	57.33
Miscellaneous Malignant Cancer	256	157.48	1.63#	1.43	1.84	2.54	58472	388338	6.64	59.92	2010.81	71.72	2013.28	125	81.83	1.53#	1.27	1.82	1.91	58472	226567	3.87	59.92	2010.81	69.61	2011.5	84	52	1.62#	1.29	2	2.74	34015	116854	3.44	58.95	2008.33	72.66	2014.04	47	23.65	1.99#	1.46	2.64	5.2	14249	44917.1	3.15	57.33
In situ, benign or unknown behavior neoplasm	66	54.34	1.21	0.94	1.55	0.3	58472	388338	6.64	59.92	2010.81	76.31	2013.12	33	26.35	1.25	0.86	1.76	0.29	58472	226567	3.87	59.92	2010.81	74.99	2011.88	21	18.81	1.12	0.69	1.71	0.19	34015	116854	3.44	58.95	2008.33	76.8	2013.7	12	9.18	1.31	0.68	2.28	0.63	14249	44917.1	3.15	57.33
Tuberculosis	1	2.01	0.5	0.01	2.77	-0.03	58472	388338	6.64	59.92	2010.81	67.9	2008.62	1	1.08	0.92	0.02	5.15	0	58472	226567	3.87	59.92	2010.81	67.9	2008.62	0	0.65	0	0	5.68	-0.06	34015	116854	3.44	58.95	2008.33			0	0.28	0	0	13.15	-0.06	14249	44917.1	3.15	57.33
Syphilis	0	0.12	0	0	29.53	0	58472	388338	6.64	59.92	2010.81			0	0.06	0	0	57.97	0	58472	226567	3.87	59.92	2010.81			0	0.04	0	0	88.18	0	34015	116854	3.44	58.95	2008.33			0	0.02	0	0	189.51	0	14249	44917.1	3.15	57.33
Septicemia	164	125.48	1.31#	1.11	1.52	0.99	58472	388338	6.64	59.92	2010.81	71.51	2013.65	84	62.18	1.35#	1.08	1.67	0.96	58472	226567	3.87	59.92	2010.81	69.31	2012.46	56	42.75	1.31	0.99	1.7	1.13	34015	116854	3.44	58.95	2008.33	71.85	2014.3	24	20.55	1.17	0.75	1.74	0.77	14249	44917.1	3.15	57.33
Other Infectious and Parasitic Diseases including HIV	99	79.02	1.25#	1.02	1.53	0.51	58472	388338	6.64	59.92	2010.81	69.26	2013.61	45	42.64	1.06	0.77	1.41	0.1	58472	226567	3.87	59.92	2010.81	66.76	2011.87	34	25.54	1.33	0.92	1.86	0.72	34015	116854	3.44	58.95	2008.33	68.41	2014.16	20	10.84	1.84#	1.13	2.85	2.04	14249	44917.1	3.15	57.33
a - Do not use, not compatible with SEER incidence	0	13.13	0.00#	0	0.28	-0.34	58472	388338	6.64	59.92	2010.81			0	8.38	0.00#	0	0.44	-0.37	58472	226567	3.87	59.92	2010.81			0	3.57	0	0	1.03	-0.31	34015	116854	3.44	58.95	2008.33			0	1.18	0	0	3.13	-0.26	14249	44917.1	3.15	57.33
b - Do not use, not compatible with SEER incidence	99	65.89	1.50#	1.22	1.83	0.85	58472	388338	6.64	59.92	2010.81	69.26	2013.61	45	34.26	1.31	0.96	1.76	0.47	58472	226567	3.87	59.92	2010.81	66.76	2011.87	34	21.97	1.55#	1.07	2.16	1.03	34015	116854	3.44	58.95	2008.33	68.41	2014.16	20	9.66	2.07#	1.26	3.2	2.3	14249	44917.1	3.15	57.33
Diabetes Mellitus	488	265.59	1.84#	1.68	2.01	5.73	58472	388338	6.64	59.92	2010.81	70.87	2013.65	251	136.68	1.84#	1.62	2.08	5.05	58472	226567	3.87	59.92	2010.81	68.75	2012.22	169	88.21	1.92#	1.64	2.23	6.91	34015	116854	3.44	58.95	2008.33	72.61	2014.6	68	40.7	1.67#	1.3	2.12	6.08	14249	44917.1	3.15	57.33
Alzheimers (ICD-9 and 10 only)	242	300.21	0.81#	0.71	0.91	-1.5	58472	388338	6.64	59.92	2010.81	84.01	2014.72	61	120.61	0.51#	0.39	0.65	-2.63	58472	226567	3.87	59.92	2010.81	80.2	2012.95	108	112.75	0.96	0.79	1.16	-0.41	34015	116854	3.44	58.95	2008.33	83.85	2014.48	73	66.85	1.09	0.86	1.37	1.37	14249	44917.1	3.15	57.33
Diseases of Heart	2547	2140.78	1.19#	1.14	1.24	10.46	58472	388338	6.64	59.92	2010.81	75.05	2013.47	1185	1050.41	1.13#	1.06	1.19	5.94	58472	226567	3.87	59.92	2010.81	71.72	2011.86	884	732.79	1.21#	1.13	1.29	12.94	34015	116854	3.44	58.95	2008.33	76.74	2014.09	478	357.58	1.34#	1.22	1.46	26.81	14249	44917.1	3.15	57.33
Hypertension without Heart Disease	192	96.06	2.00#	1.73	2.3	2.47	58472	388338	6.64	59.92	2010.81	76.7	2013.89	77	43.99	1.75#	1.38	2.19	1.46	58472	226567	3.87	59.92	2010.81	72.85	2012.04	81	34.16	2.37#	1.88	2.95	4.01	34015	116854	3.44	58.95	2008.33	78.44	2014.6	34	17.91	1.90#	1.31	2.65	3.58	14249	44917.1	3.15	57.33
Cerebrovascular Diseases	480	455.48	1.05	0.96	1.15	0.63	58472	388338	6.64	59.92	2010.81	76.33	2013.59	236	218.57	1.08	0.95	1.23	0.77	58472	226567	3.87	59.92	2010.81	73.35	2012.07	148	157.65	0.94	0.79	1.1	-0.83	34015	116854	3.44	58.95	2008.33	78.09	2014.17	96	79.26	1.21	0.98	1.48	3.73	14249	44917.1	3.15	57.33
Atherosclerosis	40	22.58	1.77#	1.27	2.41	0.45	58472	388338	6.64	59.92	2010.81	77.96	2012.65	20	11.26	1.78#	1.09	2.74	0.39	58472	226567	3.87	59.92	2010.81	74.85	2011	14	7.75	1.81	0.99	3.03	0.53	34015	116854	3.44	58.95	2008.33	82.56	2013.54	6	3.58	1.68	0.62	3.65	0.54	14249	44917.1	3.15	57.33
Aortic Aneurysm and Dissection	39	38.65	1.01	0.72	1.38	0.01	58472	388338	6.64	59.92	2010.81	73.58	2013.83	17	20.67	0.82	0.48	1.32	-0.16	58472	226567	3.87	59.92	2010.81	69.25	2012.78	15	12.51	1.2	0.67	1.98	0.21	34015	116854	3.44	58.95	2008.33	76.2	2014.18	7	5.46	1.28	0.52	2.64	0.34	14249	44917.1	3.15	57.33
Other Diseases of Arteries, Arterioles, Capillaries	29	31.7	0.91	0.61	1.31	-0.07	58472	388338	6.64	59.92	2010.81	70.87	2013.61	12	15.51	0.77	0.4	1.35	-0.15	58472	226567	3.87	59.92	2010.81	70.31	2011.95	13	10.88	1.2	0.64	2.04	0.18	34015	116854	3.44	58.95	2008.33	70.62	2014.1	4	5.31	0.75	0.21	1.93	-0.29	14249	44917.1	3.15	57.33
Pneumonia and Influenza	197	184.8	1.07	0.92	1.23	0.31	58472	388338	6.64	59.92	2010.81	78.14	2013.54	75	87.8	0.85	0.67	1.07	-0.56	58472	226567	3.87	59.92	2010.81	74.1	2011.02	76	64.78	1.17	0.92	1.47	0.96	34015	116854	3.44	58.95	2008.33	78.54	2014.46	46	32.22	1.43#	1.05	1.9	3.07	14249	44917.1	3.15	57.33
Chronic Obstructive Pulmonary Disease and Allied Cond	470	543.39	0.86#	0.79	0.95	-1.89	58472	388338	6.64	59.92	2010.81	75.29	2013.59	196	267.92	0.73#	0.63	0.84	-3.17	58472	226567	3.87	59.92	2010.81	72.27	2012.05	185	186.02	0.99	0.86	1.15	-0.09	34015	116854	3.44	58.95	2008.33	76.86	2013.91	89	89.46	0.99	0.8	1.22	-0.1	14249	44917.1	3.15	57.33
Stomach and Duodenal Ulcers	14	10.84	1.29	0.71	2.17	0.08	58472	388338	6.64	59.92	2010.81	79.27	2013.19	5	5.54	0.9	0.29	2.11	-0.02	58472	226567	3.87	59.92	2010.81	76.94	2010.85	8	3.61	2.22	0.96	4.37	0.38	34015	116854	3.44	58.95	2008.33	81.34	2014.21	1	1.69	0.59	0.01	3.29	-0.15	14249	44917.1	3.15	57.33
Chronic Liver Disease and Cirrhosis	149	110.01	1.35#	1.15	1.59	1	58472	388338	6.64	59.92	2010.81	64.48	2013.5	81	61.42	1.32#	1.05	1.64	0.86	58472	226567	3.87	59.92	2010.81	60.66	2011.86	49	34.34	1.43#	1.06	1.89	1.25	34015	116854	3.44	58.95	2008.33	68.99	2015	19	14.24	1.33	0.8	2.08	1.06	14249	44917.1	3.15	57.33
Nephritis, Nephrotic Syndrome and Nephrosis	409	165.73	2.47#	2.23	2.72	6.26	58472	388338	6.64	59.92	2010.81	73.95	2013.69	179	80.07	2.24#	1.92	2.59	4.37	58472	226567	3.87	59.92	2010.81	70.99	2012.12	157	57.59	2.73#	2.32	3.19	8.51	34015	116854	3.44	58.95	2008.33	75.52	2014.26	73	28.07	2.60#	2.04	3.27	10	14249	44917.1	3.15	57.33
Complications of Pregnancy, Childbirth, Puerperium	2	0.24	8.50#	1.03	30.7	0.05	58472	388338	6.64	59.92	2010.81	39.75	2014.46	0	0.16	0	0	23.34	-0.01	58472	226567	3.87	59.92	2010.81			2	0.06	31.94#	3.87	115.39	0.17	34015	116854	3.44	58.95	2008.33	39.75	2014.46	0	0.01	0	0	251.78	0	14249	44917.1	3.15	57.33
Congenital Anomalies	19	8.89	2.14#	1.29	3.34	0.26	58472	388338	6.64	59.92	2010.81	58.25	2014.26	5	4.94	1.01	0.33	2.36	0	58472	226567	3.87	59.92	2010.81	63.15	2010.65	10	2.78	3.60#	1.73	6.62	0.62	34015	116854	3.44	58.95	2008.33	55.02	2014.58	4	1.17	3.41	0.93	8.73	0.63	14249	44917.1	3.15	57.33
Certain Conditions Originating in Perinatal Period	0	0.05	0	0	81.35	0	58472	388338	6.64	59.92	2010.81			0	0.03	0	0	132.61	0	58472	226567	3.87	59.92	2010.81			0	0.01	0	0	295.91	0	34015	116854	3.44	58.95	2008.33			0	0.01	0	0	728.34	0	14249	44917.1	3.15	57.33
Symptoms, Signs and Ill-Defined Conditions	90	90.28	1	0.8	1.23	-0.01	58472	388338	6.64	59.92	2010.81	71.94	2013.37	46	42.57	1.08	0.79	1.44	0.15	58472	226567	3.87	59.92	2010.81	68.71	2012.45	38	32.27	1.18	0.83	1.62	0.49	34015	116854	3.44	58.95	2008.33	74.53	2014.09	6	15.45	0.39#	0.14	0.85	-2.1	14249	44917.1	3.15	57.33
Accidents and Adverse Effects	293	282.38	1.04	0.92	1.16	0.27	58472	388338	6.64	59.92	2010.81	67.29	2013.75	150	146.33	1.03	0.87	1.2	0.16	58472	226567	3.87	59.92	2010.81	62.01	2012.28	92	92.86	0.99	0.8	1.22	-0.07	34015	116854	3.44	58.95	2008.33	71.75	2014.6	51	43.19	1.18	0.88	1.55	1.74	14249	44917.1	3.15	57.33
Suicide and Self-Inflicted Injury	83	78.18	1.06	0.85	1.32	0.12	58472	388338	6.64	59.92	2010.81	61.56	2014.18	47	44.78	1.05	0.77	1.4	0.1	58472	226567	3.87	59.92	2010.81	58.24	2013.34	28	23.89	1.17	0.78	1.69	0.35	34015	116854	3.44	58.95	2008.33	65.39	2014.71	8	9.5	0.84	0.36	1.66	-0.33	14249	44917.1	3.15	57.33
Homicide and Legal Intervention	12	12.93	0.93	0.48	1.62	-0.02	58472	388338	6.64	59.92	2010.81	60.87	2013.39	8	8.02	1	0.43	1.97	0	58472	226567	3.87	59.92	2010.81	59.98	2013.97	3	3.63	0.83	0.17	2.41	-0.05	34015	116854	3.44	58.95	2008.33	62.25	2010.81	1	1.27	0.79	0.02	4.38	-0.06	14249	44917.1	3.15	57.33
Other Cause of Death	1306	1317.19	0.99	0.94	1.05	-0.29	58472	388338	6.64	59.92	2010.81	74.63	2013.97	549	605.53	0.91#	0.83	0.99	-2.49	58472	226567	3.87	59.92	2010.81	70.45	2012.27	491	468.4	1.05	0.96	1.15	1.93	34015	116854	3.44	58.95	2008.33	76.17	2014.51	266	243.27	1.09	0.97	1.23	5.06	14249	44917.1	3.15	57.33
State DC not available or state DC available but no COD	257	0	0	0	0	6.62	58472	388338	6.64	59.92	2010.81	71.2	2013.92	111	0	0	0	0	4.9	58472	226567	3.87	59.92	2010.81	68.38	2012.06	98	0	0	0	0	8.39	34015	116854	3.44	58.95	2008.33	72.29	2014.83	48	0	0	0	0	10.69	14249	44917.1	3.15	57.33
All Events (system added)	12806	8512.19	1.50#	1.48	1.53	110.57	58472	388338	6.64	59.92	2010.81	72.88	2013.46	6089	4206.23	1.45#	1.41	1.48	83.1	58472	226567	3.87	59.92	2010.81	69.94	2011.91	4488	2902.3	1.55#	1.5	1.59	135.7	34015	116854	3.44	58.95	2008.33	74.44	2014.15	2229	1403.66	1.59#	1.52	1.66	183.75	14249	44917.1	3.15	57.33
														Excess risk is per 10,000.
														Confidence intervals are 95%.
#														P < 0.05
[truncated: 3 more columns]

## Sheet: Data4
File name : Supplement Date 4
Description : Statistics of all causes of death among patients with localized non-clear cell renal carcinoma and different survival time after diagnosis (<5 years, 5-10years, >10 years).
	Total	Total	Total	Total	Total	Total	Total	Total	Total	Total	Total	Total	Total	2-59 months	2-59 months	2-59 months	2-59 months	2-59 months	2-59 months	2-59 months	2-59 months	2-59 months	2-59 months	2-59 months	2-59 months	2-59 months	60-119 months	60-119 months	60-119 months	60-119 months	60-119 months	60-119 months	60-119 months	60-119 months	60-119 months	60-119 months	60-119 months	60-119 months	60-119 months	120+ months	120+ months	120+ months	120+ months	120+ months	120+ months	120+ months	120+ months	120+ months	120+ months
	Observed	Expected	O/E	CI Lower	CI Upper	Excess Risk	Persons	Person Years at Risk	Mean Person Years at Risk	Mean Age at Exposure	Mean Date of Exposure	Mean Age at Event	Mean Date of Event	Observed	Expected	O/E	CI Lower	CI Upper	Excess Risk	Persons	Person Years at Risk	Mean Person Years at Risk	Mean Age at Exposure	Mean Date of Exposure	Mean Age at Event	Mean Date of Event	Observed	Expected	O/E	CI Lower	CI Upper	Excess Risk	Persons	Person Years at Risk	Mean Person Years at Risk	Mean Age at Exposure	Mean Date of Exposure	Mean Age at Event	Mean Date of Event	Observed	Expected	O/E	CI Lower	CI Upper	Excess Risk	Persons	Person Years at Risk	Mean Person Years at Risk	Mean Age at Exposure
All Causes of Death	17841	10639.5	1.68#	1.65	1.7	182.63	55262	394310	7.14	61.43	2009.34	75.35	2012.29	9575	5183.71	1.85#	1.81	1.88	206.27	55262	212891	3.85	61.43	2009.34	73.76	2010.62	5213	3433.77	1.52#	1.48	1.56	147.09	33079	120960	3.66	59.09	2007.19	76.14	2013.25	3053	2022.06	1.51#	1.46	1.56	170.52	16303	60458.7	3.71	56.69
All Malignant Cancers	6904	2480.39	2.78#	2.72	2.85	112.19	55262	394310	7.14	61.43	2009.34	73.41	2011.67	4249	1252.07	3.39#	3.29	3.5	140.77	55262	212891	3.85	61.43	2009.34	73.03	2010.27	1736	791.26	2.19#	2.09	2.3	78.1	33079	120960	3.66	59.09	2007.19	73.13	2012.91	919	437.06	2.10#	1.97	2.24	79.71	16303	60458.7	3.71	56.69
Oral Cavity and Pharynx	36	38.77	0.93	0.65	1.29	-0.07	55262	394310	7.14	61.43	2009.34	71.54	2012.73	18	19.6	0.92	0.54	1.45	-0.08	55262	212891	3.85	61.43	2009.34	69.85	2011.22	13	12.3	1.06	0.56	1.81	0.06	33079	120960	3.66	59.09	2007.19	73.83	2013.64	5	6.87	0.73	0.24	1.7	-0.31	16303	60458.7	3.71	56.69
Lip	1	0.33	3.07	0.08	17.08	0.02	55262	394310	7.14	61.43	2009.34	59.42	2015.7	1	0.16	6.3	0.16	35.12	0.04	55262	212891	3.85	61.43	2009.34	59.42	2015.7	0	0.1	0	0	35.29	-0.01	33079	120960	3.66	59.09	2007.19			0	0.06	0	0	58.49	-0.01	16303	60458.7	3.71	56.69
Tongue	11	9.4	1.17	0.58	2.09	0.04	55262	394310	7.14	61.43	2009.34	71.04	2012.72	5	4.71	1.06	0.35	2.48	0.01	55262	212891	3.85	61.43	2009.34	70.5	2010.37	5	2.99	1.67	0.54	3.91	0.17	33079	120960	3.66	59.09	2007.19	67.62	2013.97	1	1.7	0.59	0.01	3.27	-0.12	16303	60458.7	3.71	56.69
Salivary Gland	6	3.97	1.51	0.55	3.29	0.05	55262	394310	7.14	61.43	2009.34	74.17	2013.72	3	1.89	1.59	0.33	4.63	0.05	55262	212891	3.85	61.43	2009.34	71.15	2013.4	2	1.29	1.55	0.19	5.6	0.06	33079	120960	3.66	59.09	2007.19	76.84	2011.91	1	0.79	1.27	0.03	7.09	0.04	16303	60458.7	3.71	56.69
Floor of Mouth	0	0.41	0	0	9.02	-0.01	55262	394310	7.14	61.43	2009.34			0	0.23	0	0	16.12	-0.01	55262	212891	3.85	61.43	2009.34			0	0.12	0	0	30.54	-0.01	33079	120960	3.66	59.09	2007.19			0	0.06	0	0	62.03	-0.01	16303	60458.7	3.71	56.69
Gum and Other Mouth	3	5.48	0.55	0.11	1.6	-0.06	55262	394310	7.14	61.43	2009.34	71.53	2012.76	2	2.72	0.74	0.09	2.66	-0.03	55262	212891	3.85	61.43	2009.34	66.92	2009.95	1	1.75	0.57	0.01	3.18	-0.06	33079	120960	3.66	59.09	2007.19	80.75	2018.37	0	1.01	0	0	3.65	-0.17	16303	60458.7	3.71	56.69
Nasopharynx	2	2.49	0.8	0.1	2.9	-0.01	55262	394310	7.14	61.43	2009.34	66.84	2010.04	1	1.32	0.76	0.02	4.23	-0.01	55262	212891	3.85	61.43	2009.34	74.53	2005.87	0	0.78	0	0	4.76	-0.06	33079	120960	3.66	59.09	2007.19			1	0.4	2.5	0.06	13.91	0.1	16303	60458.7	3.71	56.69
Tonsil	3	3.57	0.84	0.17	2.45	-0.01	55262	394310	7.14	61.43	2009.34	75.22	2013.29	1	1.8	0.56	0.01	3.09	-0.04	55262	212891	3.85	61.43	2009.34	75	2008.04	2	1.14	1.76	0.21	6.36	0.07	33079	120960	3.66	59.09	2007.19	75.33	2015.91	0	0.63	0	0	5.82	-0.1	16303	60458.7	3.71	56.69
Oropharynx	2	4.02	0.5	0.06	1.8	-0.05	55262	394310	7.14	61.43	2009.34	70.14	2010.91	1	1.99	0.5	0.01	2.81	-0.05	55262	212891	3.85	61.43	2009.34	76.85	2006.7	0	1.29	0	0	2.87	-0.11	33079	120960	3.66	59.09	2007.19			1	0.74	1.35	0.03	7.52	0.04	16303	60458.7	3.71	56.69
Hypopharynx	2	1.66	1.2	0.15	4.35	0.01	55262	394310	7.14	61.43	2009.34	71.5	2013.08	1	0.86	1.17	0.03	6.5	0.01	55262	212891	3.85	61.43	2009.34	75.92	2012.87	0	0.52	0	0	7.12	-0.04	33079	120960	3.66	59.09	2007.19			1	0.29	3.49	0.09	19.47	0.12	16303	60458.7	3.71	56.69
Other Oral Cavity and Pharynx	6	7.44	0.81	0.3	1.76	-0.04	55262	394310	7.14	61.43	2009.34	72.06	2012.37	3	3.93	0.76	0.16	2.23	-0.04	55262	212891	3.85	61.43	2009.34	65.25	2013.59	3	2.33	1.29	0.27	3.77	0.06	33079	120960	3.66	59.09	2007.19	78.86	2011.15	0	1.18	0	0	3.13	-0.2	16303	60458.7	3.71	56.69
Digestive System	710	635.85	1.12#	1.04	1.2	1.88	55262	394310	7.14	61.43	2009.34	73.92	2012.76	358	320.47	1.12#	1	1.24	1.76	55262	212891	3.85	61.43	2009.34	72.9	2011.25	224	203	1.1	0.96	1.26	1.74	33079	120960	3.66	59.09	2007.19	73.65	2013.04	128	112.38	1.14	0.95	1.35	2.58	16303	60458.7	3.71	56.69
Esophagus	53	69.17	0.77	0.57	1	-0.41	55262	394310	7.14	61.43	2009.34	72.82	2012.48	29	35.22	0.82	0.55	1.18	-0.29	55262	212891	3.85	61.43	2009.34	71.18	2010.85	18	22	0.82	0.48	1.29	-0.33	33079	120960	3.66	59.09	2007.19	72.7	2013.78	6	11.95	0.5	0.18	1.09	-0.98	16303	60458.7	3.71	56.69
Stomach	64	50.02	1.28	0.99	1.63	0.35	55262	394310	7.14	61.43	2009.34	76.23	2013.33	34	26.03	1.31	0.9	1.83	0.37	55262	212891	3.85	61.43	2009.34	73.89	2012.82	20	15.72	1.27	0.78	1.97	0.35	33079	120960	3.66	59.09	2007.19	79.36	2012.91	10	8.27	1.21	0.58	2.22	0.29	16303	60458.7	3.71	56.69
Small Intestine	11	5.8	1.9	0.95	3.39	0.13	55262	394310	7.14	61.43	2009.34	76.82	2012.76	8	2.82	2.84#	1.22	5.59	0.24	55262	212891	3.85	61.43	2009.34	77.67	2011.8	2	1.87	1.07	0.13	3.86	0.01	33079	120960	3.66	59.09	2007.19	68.17	2014.53	1	1.11	0.9	0.02	5	-0.02	16303	60458.7	3.71	56.69
Colon and Rectum	175	222.04	0.79#	0.68	0.91	-1.19	55262	394310	7.14	61.43	2009.34	75.09	2012.67	86	114.41	0.75#	0.6	0.93	-1.33	55262	212891	3.85	61.43	2009.34	72.58	2011.19	60	70.07	0.86	0.65	1.1	-0.83	33079	120960	3.66	59.09	2007.19	76.02	2012.95	29	37.56	0.77	0.52	1.11	-1.42	16303	60458.7	3.71	56.69
Colon excluding Rectum	152	182.56	0.83#	0.71	0.98	-0.78	55262	394310	7.14	61.43	2009.34	75.74	2012.54	74	94.38	0.78#	0.62	0.98	-0.96	55262	212891	3.85	61.43	2009.34	72.57	2010.87	50	57.5	0.87	0.65	1.15	-0.62	33079	120960	3.66	59.09	2007.19	77.4	2012.76	28	30.68	0.91	0.61	1.32	-0.44	16303	60458.7	3.71	56.69
Rectum and Rectosigmoid Junction	23	39.48	0.58#	0.37	0.87	-0.42	55262	394310	7.14	61.43	2009.34	70.78	2013.57	12	20.03	0.6	0.31	1.05	-0.38	55262	212891	3.85	61.43	2009.34	72.62	2013.15	10	12.58	0.8	0.38	1.46	-0.21	33079	120960	3.66	59.09	2007.19	69.09	2013.88	1	6.88	0.15#	0	0.81	-0.97	16303	60458.7	3.71	56.69
Anus, Anal Canal and Anorectum	6	2.9	2.07	0.76	4.5	0.08	55262	394310	7.14	61.43	2009.34	69.26	2016.09	1	1.39	0.72	0.02	4	-0.02	55262	212891	3.85	61.43	2009.34	35.92	2018.28	3	0.94	3.19	0.66	9.32	0.17	33079	120960	3.66	59.09	2007.19	70.42	2013.87	2	0.57	3.53	0.43	12.74	0.24	16303	60458.7	3.71	56.69
Liver and Intrahepatic Bile Duct	149	96.63	1.54#	1.3	1.81	1.33	55262	394310	7.14	61.43	2009.34	71.22	2013.23	63	47.45	1.33#	1.02	1.7	0.73	55262	212891	3.85	61.43	2009.34	71.01	2011.88	53	31.29	1.69#	1.27	2.22	1.79	33079	120960	3.66	59.09	2007.19	69.84	2013.1	33	17.89	1.84#	1.27	2.59	2.5	16303	60458.7	3.71	56.69
Liver	117	75.05	1.56#	1.29	1.87	1.06	55262	394310	7.14	61.43	2009.34	70.72	2013.01	46	37.24	1.24	0.9	1.65	0.41	55262	212891	3.85	61.43	2009.34	70.43	2011.34	44	24.21	1.82#	1.32	2.44	1.64	33079	120960	3.66	59.09	2007.19	69.1	2013.02	27	13.59	1.99#	1.31	2.89	2.22	16303	60458.7	3.71	56.69
Intrahepatic Bile Duct	32	21.58	1.48#	1.01	2.09	0.26	55262	394310	7.14	61.43	2009.34	73.06	2014.06	17	10.21	1.67	0.97	2.67	0.32	55262	212891	3.85	61.43	2009.34	72.56	2013.33	9	7.08	1.27	0.58	2.41	0.16	33079	120960	3.66	59.09	2007.19	73.48	2013.48	6	4.3	1.4	0.51	3.04	0.28	16303	60458.7	3.71	56.69
Gallbladder	6	8.15	0.74	0.27	1.6	-0.05	55262	394310	7.14	61.43	2009.34	79.45	2012.34	6	4.09	1.47	0.54	3.19	0.09	55262	212891	3.85	61.43	2009.34	79.45	2012.34	0	2.62	0	0	1.41	-0.22	33079	120960	3.66	59.09	2007.19			0	1.44	0	0	2.56	-0.24	16303	60458.7	3.71	56.69
Other Biliary	12	6.89	1.74	0.9	3.04	0.13	55262	394310	7.14	61.43	2009.34	81.96	2012.8	10	3.39	2.95#	1.41	5.42	0.31	55262	212891	3.85	61.43	2009.34	82.46	2011.99	0	2.2	0	0	1.68	-0.18	33079	120960	3.66	59.09	2007.19			2	1.29	1.55	0.19	5.58	0.12	16303	60458.7	3.71	56.69
Pancreas	219	165.25	1.33#	1.16	1.51	1.36	55262	394310	7.14	61.43	2009.34	73.95	2012.31	115	81.34	1.41#	1.17	1.7	1.58	55262	212891	3.85	61.43	2009.34	73.41	2010.28	62	53.38	1.16	0.89	1.49	0.71	33079	120960	3.66	59.09	2007.19	73.74	2012.93	42	30.54	1.38	0.99	1.86	1.9	16303	60458.7	3.71	56.69
Retroperitoneum	1	0.95	1.05	0.03	5.84	0	55262	394310	7.14	61.43	2009.34	52.67	2015.2	1	0.47	2.12	0.05	11.83	0.02	55262	212891	3.85	61.43	2009.34	52.67	2015.2	0	0.3	0	0	12.21	-0.02	33079	120960	3.66	59.09	2007.19			0	0.18	0	0	20.36	-0.03	16303	60458.7	3.71	56.69
Peritoneum, Omentum and Mesentery	5	2.89	1.73	0.56	4.04	0.05	55262	394310	7.14	61.43	2009.34	72.05	2014.19	2	1.4	1.43	0.17	5.15	0.03	55262	212891	3.85	61.43	2009.34	68.09	2015	3	0.94	3.21	0.66	9.37	0.17	33079	120960	3.66	59.09	2007.19	74.7	2013.65	0	0.55	0	0	6.67	-0.09	16303	60458.7	3.71	56.69
Other Digestive Organs	9	5.14	1.75	0.8	3.32	0.1	55262	394310	7.14	61.43	2009.34	73.66	2012.13	3	2.45	1.23	0.25	3.59	0.03	55262	212891	3.85	61.43	2009.34	72.45	2011.23	3	1.67	1.79	0.37	5.24	0.11	33079	120960	3.66	59.09	2007.19	65.53	2009.81	3	1.02	2.93	0.6	8.56	0.33	16303	60458.7	3.71	56.69
Respiratory System	777	712.56	1.09#	1.02	1.17	1.63	55262	394310	7.14	61.43	2009.34	73.58	2012.59	355	369.4	0.96	0.86	1.07	-0.68	55262	212891	3.85	61.43	2009.34	72.45	2010.8	262	225.25	1.16#	1.03	1.31	3.04	33079	120960	3.66	59.09	2007.19	74.45	2012.95	160	117.91	1.36#	1.15	1.58	6.96	16303	60458.7	3.71	56.69
Nose, Nasal Cavity and Middle Ear	0	1.96	0	0	1.88	-0.05	55262	394310	7.14	61.43	2009.34			0	1	0	0	3.7	-0.05	55262	212891	3.85	61.43	2009.34			0	0.62	0	0	5.95	-0.05	33079	120960	3.66	59.09	2007.19			0	0.34	0	0	10.73	-0.06	16303	60458.7	3.71	56.69
Larynx	17	18.65	0.91	0.53	1.46	-0.04	55262	394310	7.14	61.43	2009.34	73.4	2014.65	5	9.77	0.51	0.17	1.19	-0.22	55262	212891	3.85	61.43	2009.34	73.74	2011.19	5	5.85	0.85	0.28	2	-0.07	33079	120960	3.66	59.09	2007.19	75.23	2014.52	7	3.04	2.3	0.93	4.75	0.66	16303	60458.7	3.71	56.69
Lung and Bronchus	754	689.6	1.09#	1.02	1.17	1.63	55262	394310	7.14	61.43	2009.34	73.6	2012.52	346	357.49	0.97	0.87	1.08	-0.54	55262	212891	3.85	61.43	2009.34	72.53	2010.75	257	218.04	1.18#	1.04	1.33	3.22	33079	120960	3.66	59.09	2007.19	74.44	2012.92	151	114.08	1.32#	1.12	1.55	6.11	16303	60458.7	3.71	56.69
Pleura	3	1.38	2.18	0.45	6.36	0.04	55262	394310	7.14	61.43	2009.34	72.89	2016.81	2	0.67	3.01	0.36	10.86	0.06	55262	212891	3.85	61.43	2009.34	65.46	2016.54	0	0.44	0	0	8.48	-0.04	33079	120960	3.66	59.09	2007.19			1	0.28	3.6	0.09	20.06	0.12	16303	60458.7	3.71	56.69
Trachea, Mediastinum and Other Respiratory Organs	3	0.97	3.1	0.64	9.06	0.05	55262	394310	7.14	61.43	2009.34	68.64	2013.92	2	0.49	4.09	0.5	14.78	0.07	55262	212891	3.85	61.43	2009.34	62.13	2012.29	0	0.3	0	0	12.13	-0.03	33079	120960	3.66	59.09	2007.19			1	0.18	5.71	0.14	31.83	0.14	16303	60458.7	3.71	56.69
Bones and Joints	12	4.38	2.74#	1.41	4.78	0.19	55262	394310	7.14	61.43	2009.34	65.08	2013.31	3	2.13	1.41	0.29	4.11	0.04	55262	212891	3.85	61.43	2009.34	57.75	2012.9	8	1.41	5.69#	2.46	11.22	0.55	33079	120960	3.66	59.09	2007.19	66.73	2012.91	1	0.85	1.18	0.03	6.58	0.03	16303	60458.7	3.71	56.69
Soft Tissue including Heart	40	15.29	2.62#	1.87	3.56	0.63	55262	394310	7.14	61.43	2009.34	63.79	2011.77	21	7.61	2.76#	1.71	4.22	0.63	55262	212891	3.85	61.43	2009.34	59.94	2010.5	12	4.91	2.44#	1.26	4.27	0.59	33079	120960	3.66	59.09	2007.19	65.82	2012.39	7	2.77	2.52#	1.02	5.2	0.7	16303	60458.7	3.71	56.69
Skin excluding Basal and Squamous	42	51.75	0.81	0.58	1.1	-0.25	55262	394310	7.14	61.43	2009.34	74.18	2013.55	17	25.16	0.68	0.39	1.08	-0.38	55262	212891	3.85	61.43	2009.34	71.09	2012.07	11	16.82	0.65	0.33	1.17	-0.48	33079	120960	3.66	59.09	2007.19	75.91	2012.57	14	9.77	1.43	0.78	2.4	0.7	16303	60458.7	3.71	56.69
Melanoma of the Skin	22	35.39	0.62#	0.39	0.94	-0.34	55262	394310	7.14	61.43	2009.34	72.36	2013.48	10	17.59	0.57	0.27	1.05	-0.36	55262	212891	3.85	61.43	2009.34	68.27	2011.58	5	11.45	0.44	0.14	1.02	-0.53	33079	120960	3.66	59.09	2007.19	75.27	2011.92	7	6.35	1.1	0.44	2.27	0.11	16303	60458.7	3.71	56.69
Other Non-Epithelial Skin	20	16.37	1.22	0.75	1.89	0.09	55262	394310	7.14	61.43	2009.34	76.17	2013.63	7	7.57	0.92	0.37	1.9	-0.03	55262	212891	3.85	61.43	2009.34	75.11	2012.78	6	5.37	1.12	0.41	2.43	0.05	33079	120960	3.66	59.09	2007.19	76.44	2013.11	7	3.43	2.04	0.82	4.21	0.59	16303	60458.7	3.71	56.69
Breast	51	108.64	0.47#	0.35	0.62	-1.46	55262	394310	7.14	61.43	2009.34	77	2012.79	14	55.79	0.25#	0.14	0.42	-1.96	55262	212891	3.85	61.43	2009.34	75.45	2010.36	22	34.3	0.64#	0.4	0.97	-1.02	33079	120960	3.66	59.09	2007.19	75.56	2012.58	15	18.55	0.81	0.45	1.33	-0.59	16303	60458.7	3.71	56.69
Female Genital System	65	78.26	0.83	0.64	1.06	-0.34	55262	394310	7.14	61.43	2009.34	72.04	2012.52	37	39.8	0.93	0.65	1.28	-0.13	55262	212891	3.85	61.43	2009.34	70.54	2011.52	24	24.88	0.96	0.62	1.44	-0.07	33079	120960	3.66	59.09	2007.19	74.21	2013.21	4	13.58	0.29#	0.08	0.75	-1.58	16303	60458.7	3.71	56.69
Cervix Uteri	9	7.94	1.13	0.52	2.15	0.03	55262	394310	7.14	61.43	2009.34	65.85	2013.92	4	4.26	0.94	0.26	2.4	-0.01	55262	212891	3.85	61.43	2009.34	58.73	2010.54	4	2.45	1.63	0.45	4.18	0.13	33079	120960	3.66	59.09	2007.19	69.4	2016.06	1	1.23	0.81	0.02	4.53	-0.04	16303	60458.7	3.71	56.69
Corpus and Uterus, NOS	25	26.05	0.96	0.62	1.42	-0.03	55262	394310	7.14	61.43	2009.34	73.91	2012.74	16	12.91	1.24	0.71	2.01	0.15	55262	212891	3.85	61.43	2009.34	72.51	2012.23	8	8.37	0.96	0.41	1.88	-0.03	33079	120960	3.66	59.09	2007.19	77.61	2013.51	1	4.77	0.21	0.01	1.17	-0.62	16303	60458.7	3.71	56.69
Corpus Uteri	11	12.17	0.9	0.45	1.62	-0.03	55262	394310	7.14	61.43	2009.34	73.32	2015.06	7	5.97	1.17	0.47	2.42	0.05	55262	212891	3.85	61.43	2009.34	72.23	2015.2	3	3.89	0.77	0.16	2.26	-0.07	33079	120960	3.66	59.09	2007.19	78.03	2014.84	1	2.32	0.43	0.01	2.41	-0.22	16303	60458.7	3.71	56.69
Uterus, NOS	14	13.88	1.01	0.55	1.69	0	55262	394310	7.14	61.43	2009.34	74.38	2010.91	9	6.94	1.3	0.59	2.46	0.1	55262	212891	3.85	61.43	2009.34	72.73	2009.92	5	4.49	1.11	0.36	2.6	0.04	33079	120960	3.66	59.09	2007.19	77.35	2012.7	0	2.45	0	0	1.51	-0.41	16303	60458.7	3.71	56.69
Ovary	29	38.48	0.75	0.5	1.08	-0.24	55262	394310	7.14	61.43	2009.34	71.4	2011.94	16	19.89	0.8	0.46	1.31	-0.18	55262	212891	3.85	61.43	2009.34	70.08	2010.8	11	12.17	0.9	0.45	1.62	-0.1	33079	120960	3.66	59.09	2007.19	73.16	2012.39	2	6.42	0.31	0.04	1.13	-0.73	16303	60458.7	3.71	56.69
Vagina	0	1.2	0	0	3.07	-0.03	55262	394310	7.14	61.43	2009.34			0	0.6	0	0	6.15	-0.03	55262	212891	3.85	61.43	2009.34			0	0.39	0	0	9.52	-0.03	33079	120960	3.66	59.09	2007.19			0	0.21	0	0	17.25	-0.04	16303	60458.7	3.71	56.69
Vulva	0	3	0	0	1.23	-0.08	55262	394310	7.14	61.43	2009.34			0	1.41	0	0	2.62	-0.07	55262	212891	3.85	61.43	2009.34			0	0.98	0	0	3.75	-0.08	33079	120960	3.66	59.09	2007.19			0	0.61	0	0	6.05	-0.1	16303	60458.7	3.71	56.69
Other Female Genital Organs	2	1.59	1.26	0.15	4.54	0.01	55262	394310	7.14	61.43	2009.34	85.67	2011.95	1	0.73	1.36	0.03	7.58	0.01	55262	212891	3.85	61.43	2009.34	93.58	2015.53	1	0.52	1.93	0.05	10.76	0.04	33079	120960	3.66	59.09	2007.19	77.75	2008.37	0	0.34	0	0	10.92	-0.06	16303	60458.7	3.71	56.69
Male Genital System	111	191.22	0.58#	0.48	0.7	-2.03	55262	394310	7.14	61.43	2009.34	80.13	2013.52	52	92.89	0.56#	0.42	0.73	-1.92	55262	212891	3.85	61.43	2009.34	79.48	2011.84	25	61.79	0.40#	0.26	0.6	-3.04	33079	120960	3.66	59.09	2007.19	79.73	2013.2	34	36.54	0.93	0.64	1.3	-0.42	16303	60458.7	3.71	56.69
Prostate	107	188.74	0.57#	0.46	0.69	-2.07	55262	394310	7.14	61.43	2009.34	80.25	2013.53	50	91.67	0.55#	0.4	0.72	-1.96	55262	212891	3.85	61.43	2009.34	79.88	2011.95	25	61	0.41#	0.27	0.61	-2.98	33079	120960	3.66	59.09	2007.19	79.73	2013.2	32	36.08	0.89	0.61	1.25	-0.67	16303	60458.7	3.71	56.69
Testis	2	0.66	3.01	0.36	10.88	0.03	55262	394310	7.14	61.43	2009.34	75.75	2011.46	1	0.36	2.81	0.07	15.68	0.03	55262	212891	3.85	61.43	2009.34	64.75	2004.87	0	0.2	0	0	18.1	-0.02	33079	120960	3.66	59.09	2007.19			1	0.1	9.53	0.24	53.08	0.15	16303	60458.7	3.71	56.69
Penis	0	1.49	0	0	2.48	-0.04	55262	394310	7.14	61.43	2009.34			0	0.72	0	0	5.12	-0.03	55262	212891	3.85	61.43	2009.34			0	0.48	0	0	7.7	-0.04	33079	120960	3.66	59.09	2007.19			0	0.29	0	0	12.83	-0.05	16303	60458.7	3.71	56.69
Other Male Genital Organs	2	0.32	6.17	0.75	22.3	0.04	55262	394310	7.14	61.43	2009.34	78.05	2015.12	1	0.15	6.7	0.17	37.36	0.04	55262	212891	3.85	61.43	2009.34	73.84	2013.7	0	0.11	0	0	34.47	-0.01	33079	120960	3.66	59.09	2007.19			1	0.07	14.75	0.37	82.2	0.15	16303	60458.7	3.71	56.69
Urinary System	4233	142.9	29.62#	28.74	30.53	103.73	55262	394310	7.14	61.43	2009.34	72.88	2011.13	2928	69.23	42.29#	40.77	43.85	134.28	55262	212891	3.85	61.43	2009.34	73.03	2010.01	896	46.37	19.32#	18.08	20.63	70.24	33079	120960	3.66	59.09	2007.19	71.8	2012.77	409	27.3	14.98#	13.57	16.51	63.13	16303	60458.7	3.71	56.69
Urinary Bladder	233	79.03	2.95#	2.58	3.35	3.9	55262	394310	7.14	61.43	2009.34	78.22	2012.15	155	37.34	4.15#	3.52	4.86	5.53	55262	212891	3.85	61.43	2009.34	78.57	2011.22	58	25.89	2.24#	1.7	2.9	2.65	33079	120960	3.66	59.09	2007.19	78.31	2013.61	20	15.8	1.27	0.77	1.95	0.69	16303	60458.7	3.71	56.69
Kidney and Renal Pelvis	3941	59.96	65.73#	63.69	67.81	98.43	55262	394310	7.14	61.43	2009.34	72.49	2011.07	2734	30.06	90.96#	87.58	94.43	127.01	55262	212891	3.85	61.43	2009.34	72.62	2009.93	822	19.19	42.83#	39.95	45.86	66.37	33079	120960	3.66	59.09	2007.19	71.28	2012.72	385	10.71	35.95#	32.45	39.73	61.91	16303	60458.7	3.71	56.69
Ureter	19	1.82	10.42#	6.28	16.28	0.44	55262	394310	7.14	61.43	2009.34	76.29	2010.27	14	0.86	16.23#	8.87	27.23	0.62	55262	212891	3.85	61.43	2009.34	80.82	2009.64	4	0.6	6.71#	1.83	17.17	0.28	33079	120960	3.66	59.09	2007.19	62.37	2010.29	1	0.36	2.75	0.07	15.32	0.11	16303	60458.7	3.71	56.69
Other Urinary Organs	40	2.08	19.21#	13.72	26.15	0.96	55262	394310	7.14	61.43	2009.34	78.84	2012.03	25	0.98	25.57#	16.55	37.75	1.13	55262	212891	3.85	61.43	2009.34	79.09	2010.92	12	0.68	17.54#	9.06	30.64	0.94	33079	120960	3.66	59.09	2007.19	78.72	2013.19	3	0.42	7.13#	1.47	20.83	0.43	16303	60458.7	3.71	56.69
Eye and Orbit	1	1.1	0.91	0.02	5.04	0	55262	394310	7.14	61.43	2009.34	80.44	2013.7	0	0.53	0	0	6.9	-0.03	55262	212891	3.85	61.43	2009.34			0	0.36	0	0	10.3	-0.03	33079	120960	3.66	59.09	2007.19			1	0.21	4.73	0.12	26.35	0.13	16303	60458.7	3.71	56.69
Brain and Other Nervous System	91	51.42	1.77#	1.42	2.17	1	55262	394310	7.14	61.43	2009.34	72.04	2012.8	48	25.93	1.85#	1.36	2.45	1.04	55262	212891	3.85	61.43	2009.34	72.12	2010.92	29	16.36	1.77#	1.19	2.55	1.04	33079	120960	3.66	59.09	2007.19	70.77	2014.31	14	9.12	1.53	0.84	2.57	0.81	16303	60458.7	3.71	56.69
Endocrine System	16	9.78	1.64	0.93	2.66	0.16	55262	394310	7.14	61.43	2009.34	76.04	2012.72	7	4.83	1.45	0.58	2.99	0.1	55262	212891	3.85	61.43	2009.34	70.02	2011.42	3	3.15	0.95	0.2	2.78	-0.01	33079	120960	3.66	59.09	2007.19	79.16	2010.06	6	1.81	3.32#	1.22	7.23	0.69	16303	60458.7	3.71	56.69
Thyroid	9	7.04	1.28	0.58	2.43	0.05	55262	394310	7.14	61.43	2009.34	80.21	2013.3	4	3.43	1.17	0.32	2.99	0.03	55262	212891	3.85	61.43	2009.34	76.56	2012.66	1	2.28	0.44	0.01	2.44	-0.11	33079	120960	3.66	59.09	2007.19	81.06	2006.28	4	1.33	3.01	0.82	7.71	0.44	16303	60458.7	3.71	56.69
Other Endocrine including Thymus	7	2.74	2.55#	1.03	5.26	0.11	55262	394310	7.14	61.43	2009.34	70.68	2011.98	3	1.4	2.15	0.44	6.28	0.08	55262	212891	3.85	61.43	2009.34	61.31	2009.76	2	0.87	2.31	0.28	8.33	0.09	33079	120960	3.66	59.09	2007.19	78.21	2011.95	2	0.48	4.18	0.51	15.09	0.25	16303	60458.7	3.71	56.69
Lymphoma	86	94.3	0.91	0.73	1.13	-0.21	55262	394310	7.14	61.43	2009.34	74.85	2012.07	50	47.25	1.06	0.79	1.4	0.13	55262	212891	3.85	61.43	2009.34	71.18	2010.51	17	30.07	0.57#	0.33	0.91	-1.08	33079	120960	3.66	59.09	2007.19	79.07	2013.43	19	16.98	1.12	0.67	1.75	0.33	16303	60458.7	3.71	56.69
Hodgkin Lymphoma	6	3.91	1.53	0.56	3.34	0.05	55262	394310	7.14	61.43	2009.34	76.4	2013.49	2	2.01	0.99	0.12	3.59	0	55262	212891	3.85	61.43	2009.34	64.29	2010.16	1	1.23	0.81	0.02	4.53	-0.02	33079	120960	3.66	59.09	2007.19	81.09	2012.29	3	0.67	4.48	0.92	13.1	0.39	16303	60458.7	3.71	56.69
Non-Hodgkin Lymphoma	80	90.39	0.89	0.7	1.1	-0.26	55262	394310	7.14	61.43	2009.34	74.74	2011.96	48	45.24	1.06	0.78	1.41	0.13	55262	212891	3.85	61.43	2009.34	71.46	2010.53	16	28.84	0.55#	0.32	0.9	-1.06	33079	120960	3.66	59.09	2007.19	78.94	2013.5	16	16.31	0.98	0.56	1.59	-0.05	16303	60458.7	3.71	56.69
Myeloma	68	54.95	1.24	0.96	1.57	0.33	55262	394310	7.14	61.43	2009.34	77.83	2012.36	29	27.22	1.07	0.71	1.53	0.08	55262	212891	3.85	61.43	2009.34	77.17	2010.31	29	17.67	1.64#	1.1	2.36	0.94	33079	120960	3.66	59.09	2007.19	79.74	2013.55	10	10.06	0.99	0.48	1.83	-0.01	16303	60458.7	3.71	56.69
Leukemia	118	99.64	1.18	0.98	1.42	0.47	55262	394310	7.14	61.43	2009.34	75.77	2012.64	50	48.94	1.02	0.76	1.35	0.05	55262	212891	3.85	61.43	2009.34	74.3	2010.23	38	32.21	1.18	0.83	1.62	0.48	33079	120960	3.66	59.09	2007.19	74.98	2013.17	30	18.49	1.62#	1.09	2.32	1.9	16303	60458.7	3.71	56.69
Lymphocytic Leukemia	26	27.69	0.94	0.61	1.38	-0.04	55262	394310	7.14	61.43	2009.34	76.41	2012.63	7	13.54	0.52	0.21	1.06	-0.31	55262	212891	3.85	61.43	2009.34	77.81	2008.8	8	8.96	0.89	0.39	1.76	-0.08	33079	120960	3.66	59.09	2007.19	70.86	2012.86	11	5.19	2.12#	1.06	3.8	0.96	16303	60458.7	3.71	56.69
Acute Lymphocytic Leukemia	5	3.55	1.41	0.46	3.29	0.04	55262	394310	7.14	61.43	2009.34	69.98	2010.77	2	1.78	1.12	0.14	4.06	0.01	55262	212891	3.85	61.43	2009.34	71.5	2005.91	2	1.13	1.78	0.22	6.42	0.07	33079	120960	3.66	59.09	2007.19	64.59	2012.24	1	0.64	1.57	0.04	8.73	0.06	16303	60458.7	3.71	56.69
Chronic Lymphocytic Leukemia	20	22.2	0.9	0.55	1.39	-0.06	55262	394310	7.14	61.43	2009.34	78.25	2013.09	4	10.83	0.37#	0.1	0.95	-0.32	55262	212891	3.85	61.43	2009.34	82.48	2009.26	6	7.21	0.83	0.31	1.81	-0.1	33079	120960	3.66	59.09	2007.19	72.95	2013.06	10	4.17	2.40#	1.15	4.41	0.96	16303	60458.7	3.71	56.69
Other Lymphocytic Leukemia	1	1.94	0.51	0.01	2.87	-0.02	55262	394310	7.14	61.43	2009.34	71.75	2012.71	1	0.93	1.07	0.03	5.96	0	55262	212891	3.85	61.43	2009.34	71.75	2012.71	0	0.63	0	0	5.86	-0.05	33079	120960	3.66	59.09	2007.19			0	0.38	0	0	9.73	-0.06	16303	60458.7	3.71	56.69
Myeloid and Monocytic Leukemia	69	49.3	1.40#	1.09	1.77	0.5	55262	394310	7.14	61.43	2009.34	75.75	2013	29	24.02	1.21	0.81	1.73	0.23	55262	212891	3.85	61.43	2009.34	74.57	2010.72	24	15.93	1.51	0.97	2.24	0.67	33079	120960	3.66	59.09	2007.19	74.85	2013.28	16	9.36	1.71	0.98	2.78	1.1	16303	60458.7	3.71	56.69
Acute Myeloid Leukemia	58	40.3	1.44#	1.09	1.86	0.45	55262	394310	7.14	61.43	2009.34	76.25	2012.82	26	19.65	1.32	0.86	1.94	0.3	55262	212891	3.85	61.43	2009.34	75.79	2010.86	18	13.06	1.38	0.82	2.18	0.41	33079	120960	3.66	59.09	2007.19	74.05	2012.63	14	7.6	1.84#	1.01	3.09	1.06	16303	60458.7	3.71	56.69
Acute Monocytic Leukemia	2	0.44	4.5	0.55	16.26	0.04	55262	394310	7.14	61.43	2009.34	59.09	2017.41	1	0.22	4.5	0.11	25.08	0.04	55262	212891	3.85	61.43	2009.34	52.34	2018.12	1	0.14	7.1	0.18	39.55	0.07	33079	120960	3.66	59.09	2007.19	65.84	2016.71	0	0.08	0	0	45.41	-0.01	16303	60458.7	3.71	56.69
Chronic Myeloid Leukemia	6	4.69	1.28	0.47	2.79	0.03	55262	394310	7.14	61.43	2009.34	76.58	2014.36	1	2.34	0.43	0.01	2.38	-0.06	55262	212891	3.85	61.43	2009.34	70.85	2009.45	3	1.47	2.04	0.42	5.96	0.13	33079	120960	3.66	59.09	2007.19	79.94	2014.2	2	0.88	2.28	0.28	8.24	0.19	16303	60458.7	3.71	56.69
Other Myeloid/Monocytic Leukemia	3	3.87	0.78	0.16	2.27	-0.02	55262	394310	7.14	61.43	2009.34	75.56	2010.98	1	1.81	0.55	0.01	3.08	-0.04	55262	212891	3.85	61.43	2009.34	68.83	2000.96	2	1.26	1.59	0.19	5.73	0.06	33079	120960	3.66	59.09	2007.19	78.92	2015.99	0	0.8	0	0	4.6	-0.13	16303	60458.7	3.71	56.69
Other Leukemia	23	22.65	1.02	0.64	1.52	0.01	55262	394310	7.14	61.43	2009.34	75.13	2011.54	14	11.38	1.23	0.67	2.06	0.12	55262	212891	3.85	61.43	2009.34	72	2009.92	6	7.32	0.82	0.3	1.78	-0.11	33079	120960	3.66	59.09	2007.19	81.03	2013.15	3	3.95	0.76	0.16	2.22	-0.16	16303	60458.7	3.71	56.69
Other Acute Leukemia	7	8.02	0.87	0.35	1.8	-0.03	55262	394310	7.14	61.43	2009.34	69.07	2010.99	6	4.21	1.43	0.52	3.1	0.08	55262	212891	3.85	61.43	2009.34	71.17	2011.27	1	2.53	0.4	0.01	2.2	-0.13	33079	120960	3.66	59.09	2007.19	56.5	2009.28	0	1.29	0	0	2.87	-0.21	16303	60458.7	3.71	56.69
Aleukemic, Subleukemic and NOS	16	14.63	1.09	0.63	1.78	0.03	55262	394310	7.14	61.43	2009.34	77.77	2011.79	8	7.17	1.12	0.48	2.2	0.04	55262	212891	3.85	61.43	2009.34	72.62	2008.9	5	4.8	1.04	0.34	2.43	0.02	33079	120960	3.66	59.09	2007.19	85.93	2013.92	3	2.66	1.13	0.23	3.29	0.06	16303	60458.7	3.71	56.69
Miscellaneous Malignant Cancer	447	189.58	2.36#	2.14	2.59	6.53	55262	394310	7.14	61.43	2009.34	75.25	2011.75	262	95.28	2.75#	2.43	3.1	7.83	55262	212891	3.85	61.43	2009.34	74.41	2010.18	123	60.42	2.04#	1.69	2.43	5.17	33079	120960	3.66	59.09	2007.19	75.37	2013.01	62	33.88	1.83#	1.4	2.35	4.65	16303	60458.7	3.71	56.69
In situ, benign or unknown behavior neoplasm	128	67.66	1.89#	1.58	2.25	1.53	55262	394310	7.14	61.43	2009.34	78.31	2012.42	66	32.24	2.05#	1.58	2.6	1.59	55262	212891	3.85	61.43	2009.34	76.41	2010.59	46	22.12	2.08#	1.52	2.77	1.97	33079	120960	3.66	59.09	2007.19	81.18	2013.99	16	13.3	1.2	0.69	1.95	0.45	16303	60458.7	3.71	56.69
Tuberculosis	6	2.37	2.53	0.93	5.52	0.09	55262	394310	7.14	61.43	2009.34	77.31	2011.54	4	1.28	3.12	0.85	7.99	0.13	55262	212891	3.85	61.43	2009.34	72.73	2009.33	2	0.72	2.78	0.34	10.03	0.11	33079	120960	3.66	59.09	2007.19	86.46	2015.95	0	0.37	0	0	10.06	-0.06	16303	60458.7	3.71	56.69
Syphilis	0	0.2	0	0	18.87	0	55262	394310	7.14	61.43	2009.34			0	0.1	0	0	37.02	0	55262	212891	3.85	61.43	2009.34			0	0.06	0	0	59.36	-0.01	33079	120960	3.66	59.09	2007.19			0	0.03	0	0	109.36	-0.01	16303	60458.7	3.71	56.69
Septicemia	242	160.05	1.51#	1.33	1.71	2.08	55262	394310	7.14	61.43	2009.34	73.1	2012.65	112	78.03	1.44#	1.18	1.73	1.6	55262	212891	3.85	61.43	2009.34	70.66	2010.63	85	51.77	1.64#	1.31	2.03	2.75	33079	120960	3.66	59.09	2007.19	73.81	2013.52	45	30.25	1.49#	1.08	1.99	2.44	16303	60458.7	3.71	56.69
Other Infectious and Parasitic Diseases including HIV	184	96.85	1.90#	1.64	2.2	2.21	55262	394310	7.14	61.43	2009.34	67.69	2011.82	106	50.39	2.10#	1.72	2.54	2.61	55262	212891	3.85	61.43	2009.34	64.48	2010.41	50	30.67	1.63#	1.21	2.15	1.6	33079	120960	3.66	59.09	2007.19	70.01	2013.1	28	15.79	1.77#	1.18	2.56	2.02	16303	60458.7	3.71	56.69
a - Do not use, not compatible with SEER incidence	0	20.03	0.00#	0	0.18	-0.51	55262	394310	7.14	61.43	2009.34			0	12.34	0.00#	0	0.3	-0.58	55262	212891	3.85	61.43	2009.34			0	5.55	0.00#	0	0.67	-0.46	33079	120960	3.66	59.09	2007.19			0	2.14	0	0	1.72	-0.35	16303	60458.7	3.71	56.69
b - Do not use, not compatible with SEER incidence	184	76.82	2.40#	2.06	2.77	2.72	55262	394310	7.14	61.43	2009.34	67.69	2011.82	106	38.05	2.79#	2.28	3.37	3.19	55262	212891	3.85	61.43	2009.34	64.48	2010.41	50	25.12	1.99#	1.48	2.62	2.06	33079	120960	3.66	59.09	2007.19	70.01	2013.1	28	13.64	2.05#	1.36	2.97	2.37	16303	60458.7	3.71	56.69
Diabetes Mellitus	649	329.77	1.97#	1.82	2.13	8.1	55262	394310	7.14	61.43	2009.34	73.53	2012.43	337	165.06	2.04#	1.83	2.27	8.08	55262	212891	3.85	61.43	2009.34	72.24	2010.78	187	105.33	1.78#	1.53	2.05	6.75	33079	120960	3.66	59.09	2007.19	74.16	2013.28	125	59.38	2.10#	1.75	2.51	10.85	16303	60458.7	3.71	56.69
Alzheimers (ICD-9 and 10 only)	369	401.43	0.92	0.83	1.02	-0.82	55262	394310	7.14	61.43	2009.34	86.38	2014.09	128	171.57	0.75#	0.62	0.89	-2.05	55262	212891	3.85	61.43	2009.34	85.49	2012.46	137	134.82	1.02	0.85	1.2	0.18	33079	120960	3.66	59.09	2007.19	86.46	2014.13	104	95.04	1.09	0.89	1.33	1.48	16303	60458.7	3.71	56.69
Diseases of Heart	3614	2804.84	1.29#	1.25	1.33	20.52	55262	394310	7.14	61.43	2009.34	77.44	2012.43	1803	1384.2	1.30#	1.24	1.36	19.67	55262	212891	3.85	61.43	2009.34	75.5	2010.54	1123	897.16	1.25#	1.18	1.33	18.67	33079	120960	3.66	59.09	2007.19	78.47	2013.29	688	523.47	1.31#	1.22	1.42	27.21	16303	60458.7	3.71	56.69
Hypertension without Heart Disease	290	127.62	2.27#	2.02	2.55	4.12	55262	394310	7.14	61.43	2009.34	75.04	2013.58	133	59.2	2.25#	1.88	2.66	3.47	55262	212891	3.85	61.43	2009.34	71.19	2011.81	96	42.14	2.28#	1.85	2.78	4.45	33079	120960	3.66	59.09	2007.19	77.13	2014.1	61	26.29	2.32#	1.78	2.98	5.74	16303	60458.7	3.71	56.69
Cerebrovascular Diseases	703	602.83	1.17#	1.08	1.26	2.54	55262	394310	7.14	61.43	2009.34	78.88	2012.5	344	295.53	1.16#	1.04	1.29	2.28	55262	212891	3.85	61.43	2009.34	77.7	2010.67	216	192.41	1.12	0.98	1.28	1.95	33079	120960	3.66	59.09	2007.19	78.74	2013.11	143	114.89	1.24#	1.05	1.47	4.65	16303	60458.7	3.71	56.69
Atherosclerosis	34	32.5	1.05	0.72	1.46	0.04	55262	394310	7.14	61.43	2009.34	82.14	2012.18	13	17.18	0.76	0.4	1.29	-0.2	55262	212891	3.85	61.43	2009.34	77.69	2009.11	13	10.05	1.29	0.69	2.21	0.24	33079	120960	3.66	59.09	2007.19	83.15	2013.59	8	5.27	1.52	0.66	2.99	0.45	16303	60458.7	3.71	56.69
Aortic Aneurysm and Dissection	55	48.98	1.12	0.85	1.46	0.15	55262	394310	7.14	61.43	2009.34	75.07	2012.23	31	26.1	1.19	0.81	1.69	0.23	55262	212891	3.85	61.43	2009.34	73.87	2010.84	15	15.05	1	0.56	1.64	0	33079	120960	3.66	59.09	2007.19	77.81	2012.91	9	7.83	1.15	0.53	2.18	0.19	16303	60458.7	3.71	56.69
Other Diseases of Arteries, Arterioles, Capillaries	70	41.79	1.68#	1.31	2.12	0.72	55262	394310	7.14	61.43	2009.34	74.05	2012.98	36	20.52	1.75#	1.23	2.43	0.73	55262	212891	3.85	61.43	2009.34	72.99	2011.23	20	13.43	1.49	0.91	2.3	0.54	33079	120960	3.66	59.09	2007.19	74.24	2013.25	14	7.84	1.79	0.98	3	1.02	16303	60458.7	3.71	56.69
Pneumonia and Influenza	292	245	1.19#	1.06	1.34	1.19	55262	394310	7.14	61.43	2009.34	80.09	2012.81	134	119.7	1.12	0.94	1.33	0.67	55262	212891	3.85	61.43	2009.34	78.75	2010.91	98	78.88	1.24#	1.01	1.51	1.58	33079	120960	3.66	59.09	2007.19	80.07	2013.6	60	46.41	1.29	0.99	1.66	2.25	16303	60458.7	3.71	56.69
Chronic Obstructive Pulmonary Disease and Allied Cond	715	650.67	1.10#	1.02	1.18	1.63	55262	394310	7.14	61.43	2009.34	77.25	2012.76	348	312.33	1.11#	1	1.24	1.68	55262	212891	3.85	61.43	2009.34	76.03	2011.23	230	212.03	1.08	0.95	1.23	1.49	33079	120960	3.66	59.09	2007.19	78	2013.56	137	126.31	1.08	0.91	1.28	1.77	16303	60458.7	3.71	56.69
Stomach and Duodenal Ulcers	25	13.44	1.86#	1.2	2.75	0.29	55262	394310	7.14	61.43	2009.34	72.97	2010.85	13	6.89	1.89#	1.01	3.23	0.29	55262	212891	3.85	61.43	2009.34	66.25	2008.09	7	4.19	1.67	0.67	3.44	0.23	33079	120960	3.66	59.09	2007.19	79.08	2012.18	5	2.37	2.11	0.69	4.93	0.44	16303	60458.7	3.71	56.69
Chronic Liver Disease and Cirrhosis	144	110.44	1.30#	1.1	1.54	0.85	55262	394310	7.14	61.43	2009.34	64.87	2012.71	95	57.36	1.66#	1.34	2.02	1.77	55262	212891	3.85	61.43	2009.34	63.28	2011.86	37	34.59	1.07	0.75	1.47	0.2	33079	120960	3.66	59.09	2007.19	65.51	2013.66	12	18.49	0.65	0.34	1.13	-1.07	16303	60458.7	3.71	56.69
Nephritis, Nephrotic Syndrome and Nephrosis	757	222.16	3.41#	3.17	3.66	13.56	55262	394310	7.14	61.43	2009.34	74.39	2012.6	359	107.11	3.35#	3.01	3.72	11.83	55262	212891	3.85	61.43	2009.34	71.55	2010.48	246	72.63	3.39#	2.98	3.84	14.33	33079	120960	3.66	59.09	2007.19	76.31	2013.46	152	42.41	3.58#	3.04	4.2	18.13	16303	60458.7	3.71	56.69
Complications of Pregnancy, Childbirth, Puerperium	0	0.23	0	0	15.86	-0.01	55262	394310	7.14	61.43	2009.34			0	0.14	0	0	26.81	-0.01	55262	212891	3.85	61.43	2009.34			0	0.07	0	0	54.75	-0.01	33079	120960	3.66	59.09	2007.19			0	0.03	0	0	133.37	0	16303	60458.7	3.71	56.69
Congenital Anomalies	25	9.93	2.52#	1.63	3.72	0.38	55262	394310	7.14	61.43	2009.34	67.48	2011.92	16	5.47	2.92#	1.67	4.75	0.49	55262	212891	3.85	61.43	2009.34	63.63	2009.96	2	2.9	0.69	0.08	2.49	-0.07	33079	120960	3.66	59.09	2007.19	67.92	2017.12	7	1.56	4.49#	1.81	9.26	0.9	16303	60458.7	3.71	56.69
Certain Conditions Originating in Perinatal Period	0	1.38	0	0	2.67	-0.04	55262	394310	7.14	61.43	2009.34			0	1.36	0	0	2.71	-0.06	55262	212891	3.85	61.43	2009.34			0	0.01	0	0	248.71	0	33079	120960	3.66	59.09	2007.19			0	0.01	0	0	500.02	0	16303	60458.7	3.71	56.69
Symptoms, Signs and Ill-Defined Conditions	155	119.9	1.29#	1.1	1.51	0.89	55262	394310	7.14	61.43	2009.34	75.8	2011.83	73	57.23	1.28	1	1.6	0.74	55262	212891	3.85	61.43	2009.34	72.71	2010.06	59	39.99	1.48#	1.12	1.9	1.57	33079	120960	3.66	59.09	2007.19	77.65	2012.4	23	22.68	1.01	0.64	1.52	0.05	16303	60458.7	3.71	56.69
Accidents and Adverse Effects	375	320.03	1.17#	1.06	1.3	1.39	55262	394310	7.14	61.43	2009.34	70.82	2013.05	187	157.08	1.19#	1.03	1.37	1.41	55262	212891	3.85	61.43	2009.34	69.27	2011.56	116	102.53	1.13	0.93	1.36	1.11	33079	120960	3.66	59.09	2007.19	70.16	2013.84	72	60.42	1.19	0.93	1.5	1.92	16303	60458.7	3.71	56.69
Suicide and Self-Inflicted Injury	68	75.61	0.9	0.7	1.14	-0.19	55262	394310	7.14	61.43	2009.34	68.03	2012.28	34	39.58	0.86	0.59	1.2	-0.26	55262	212891	3.85	61.43	2009.34	66.14	2010.2	23	23.54	0.98	0.62	1.47	-0.04	33079	120960	3.66	59.09	2007.19	66.46	2013.44	11	12.49	0.88	0.44	1.58	-0.25	16303	60458.7	3.71	56.69
Homicide and Legal Intervention	14	16.01	0.87	0.48	1.47	-0.05	55262	394310	7.14	61.43	2009.34	66.16	2013.43	11	9.42	1.17	0.58	2.09	0.07	55262	212891	3.85	61.43	2009.34	66.79	2013	1	4.55	0.22	0.01	1.22	-0.29	33079	120960	3.66	59.09	2007.19	71.58	2009.37	2	2.04	0.98	0.12	3.54	-0.01	16303	60458.7	3.71	56.69
Other Cause of Death	2023	1657.49	1.22#	1.17	1.27	9.27	55262	394310	7.14	61.43	2009.34	77.29	2012.97	943	756.58	1.25#	1.17	1.33	8.76	55262	212891	3.85	61.43	2009.34	74.73	2011.44	668	550.87	1.21#	1.12	1.31	9.68	33079	120960	3.66	59.09	2007.19	78.33	2013.39	412	350.04	1.18#	1.07	1.3	10.25	16303	60458.7	3.71	56.69
State DC not available or state DC available but no COD	327	0	0	0	0	8.29	55262	394310	7.14	61.43	2009.34	73.61	2013.91	145	0	0	0	0	6.81	55262	212891	3.85	61.43	2009.34	69.72	2012.68	90	0	0	0	0	7.44	33079	120960	3.66	59.09	2007.19	74.82	2013.68	92	0	0	0	0	15.22	16303	60458.7	3.71	56.69
All Events (system added)	18168	10639.5	1.71#	1.68	1.73	190.93	55262	394310	7.14	61.43	2009.34	75.31	2012.32	9720	5183.71	1.88#	1.84	1.91	213.08	55262	212891	3.85	61.43	2009.34	73.7	2010.65	5303	3433.77	1.54#	1.5	1.59	154.53	33079	120960	3.66	59.09	2007.19	76.12	2013.25	3145	2022.06	1.56#	1.5	1.61	185.74	16303	60458.7	3.71	56.69
														Excess risk is per 10,000.
														Confidence intervals are 95%.
#														P < 0.05
[truncated: 3 more columns]

## Sheet: Data5
File name : Supplement Date 5
Description : Statistics of all causes of death among patients with regional disease and different survival time after diagnosis (<5 years, 5-10years, >10 years).
	Total	Total	Total	Total	Total	Total	Total	Total	Total	Total	Total	Total	Total	2-59 months	2-59 months	2-59 months	2-59 months	2-59 months	2-59 months	2-59 months	2-59 months	2-59 months	2-59 months	2-59 months	2-59 months	2-59 months	60-119 months	60-119 months	60-119 months	60-119 months	60-119 months	60-119 months	60-119 months	60-119 months	60-119 months	60-119 months	60-119 months	60-119 months	60-119 months	120+ months	120+ months	120+ months	120+ months	120+ months	120+ months	120+ months	120+ months	120+ months	120+ months
	Observed	Expected	O/E	CI Lower	CI Upper	Excess Risk	Persons	Person Years at Risk	Mean Person Years at Risk	Mean Age at Exposure	Mean Date of Exposure	Mean Age at Event	Mean Date of Event	Observed	Expected	O/E	CI Lower	CI Upper	Excess Risk	Persons	Person Years at Risk	Mean Person Years at Risk	Mean Age at Exposure	Mean Date of Exposure	Mean Age at Event	Mean Date of Event	Observed	Expected	O/E	CI Lower	CI Upper	Excess Risk	Persons	Person Years at Risk	Mean Person Years at Risk	Mean Age at Exposure	Mean Date of Exposure	Mean Age at Event	Mean Date of Event	Observed	Expected	O/E	CI Lower	CI Upper	Excess Risk	Persons	Person Years at Risk	Mean Person Years at Risk	Mean Age at Exposure
All Causes of Death	14437	4292.43	3.36#	3.31	3.42	654.76	29602	154935	5.23	62.89	2009.72	71.18	2011.42	10348	2399.84	4.31#	4.23	4.4	830.86	29602	95661.6	3.23	62.89	2009.72	69.58	2010.39	2921	1271.92	2.30#	2.21	2.38	394	12657	41854.4	3.31	60.06	2007.58	74.2	2013.25	1168	620.68	1.88#	1.78	1.99	314.21	5034	17418.8	3.46	56.94
All Malignant Cancers	10352	1016.84	10.18#	9.99	10.38	602.52	29602	154935	5.23	62.89	2009.72	69.02	2011.05	8130	592.3	13.73#	13.43	14.03	787.95	29602	95661.6	3.23	62.89	2009.72	68.29	2010.27	1671	292.62	5.71#	5.44	5.99	329.33	12657	41854.4	3.31	60.06	2007.58	71.12	2013.21	551	131.91	4.18#	3.84	4.54	240.6	5034	17418.8	3.46	56.94
Oral Cavity and Pharynx	4	16.04	0.25#	0.07	0.64	-0.78	29602	154935	5.23	62.89	2009.72	73.23	2011.58	1	9.37	0.11#	0	0.59	-0.87	29602	95661.6	3.23	62.89	2009.72	56.16	2006.28	2	4.58	0.44	0.05	1.58	-0.62	12657	41854.4	3.31	60.06	2007.58	84.71	2010.87	1	2.09	0.48	0.01	2.67	-0.63	5034	17418.8	3.46	56.94
Lip	0	0.14	0	0	25.78	-0.01	29602	154935	5.23	62.89	2009.72			0	0.08	0	0	45.71	-0.01	29602	95661.6	3.23	62.89	2009.72			0	0.04	0	0	87.91	-0.01	12657	41854.4	3.31	60.06	2007.58			0	0.02	0	0	180.54	-0.01	5034	17418.8	3.46	56.94
Tongue	1	3.97	0.25	0.01	1.4	-0.19	29602	154935	5.23	62.89	2009.72	99.34	2013.7	0	2.31	0	0	1.6	-0.24	29602	95661.6	3.23	62.89	2009.72			1	1.14	0.88	0.02	4.91	-0.03	12657	41854.4	3.31	60.06	2007.58	99.34	2013.7	0	0.53	0	0	7.01	-0.3	5034	17418.8	3.46	56.94
Salivary Gland	1	1.7	0.59	0.01	3.29	-0.04	29602	154935	5.23	62.89	2009.72	67.33	2018.28	0	0.94	0	0	3.92	-0.1	29602	95661.6	3.23	62.89	2009.72			0	0.5	0	0	7.31	-0.12	12657	41854.4	3.31	60.06	2007.58			1	0.25	3.99	0.1	22.21	0.43	5034	17418.8	3.46	56.94
Floor of Mouth	0	0.17	0	0	22.04	-0.01	29602	154935	5.23	62.89	2009.72			0	0.11	0	0	34.8	-0.01	29602	95661.6	3.23	62.89	2009.72			0	0.04	0	0	84.5	-0.01	12657	41854.4	3.31	60.06	2007.58			0	0.02	0	0	208.04	-0.01	5034	17418.8	3.46	56.94
Gum and Other Mouth	1	2.27	0.44	0.01	2.46	-0.08	29602	154935	5.23	62.89	2009.72	70.08	2008.04	0	1.3	0	0	2.85	-0.14	29602	95661.6	3.23	62.89	2009.72			1	0.66	1.52	0.04	8.47	0.08	12657	41854.4	3.31	60.06	2007.58	70.08	2008.04	0	0.31	0	0	11.82	-0.18	5034	17418.8	3.46	56.94
Nasopharynx	1	1.07	0.94	0.02	5.21	0	29602	154935	5.23	62.89	2009.72	56.16	2006.28	1	0.65	1.54	0.04	8.6	0.04	29602	95661.6	3.23	62.89	2009.72	56.16	2006.28	0	0.3	0	0	12.47	-0.07	12657	41854.4	3.31	60.06	2007.58			0	0.12	0	0	29.53	-0.07	5034	17418.8	3.46	56.94
Tonsil	0	1.47	0	0	2.5	-0.1	29602	154935	5.23	62.89	2009.72			0	0.87	0	0	4.25	-0.09	29602	95661.6	3.23	62.89	2009.72			0	0.42	0	0	8.83	-0.1	12657	41854.4	3.31	60.06	2007.58			0	0.19	0	0	19.57	-0.11	5034	17418.8	3.46	56.94
Oropharynx	0	1.61	0	0	2.29	-0.1	29602	154935	5.23	62.89	2009.72			0	0.93	0	0	3.98	-0.1	29602	95661.6	3.23	62.89	2009.72			0	0.47	0	0	7.92	-0.11	12657	41854.4	3.31	60.06	2007.58			0	0.22	0	0	16.83	-0.13	5034	17418.8	3.46	56.94
Hypopharynx	0	0.67	0	0	5.54	-0.04	29602	154935	5.23	62.89	2009.72			0	0.4	0	0	9.31	-0.04	29602	95661.6	3.23	62.89	2009.72			0	0.19	0	0	19.84	-0.04	12657	41854.4	3.31	60.06	2007.58			0	0.08	0	0	43.92	-0.05	5034	17418.8	3.46	56.94
Other Oral Cavity and Pharynx	0	2.97	0	0	1.24	-0.19	29602	154935	5.23	62.89	2009.72			0	1.79	0	0	2.06	-0.19	29602	95661.6	3.23	62.89	2009.72			0	0.83	0	0	4.45	-0.2	12657	41854.4	3.31	60.06	2007.58			0	0.35	0	0	10.66	-0.2	5034	17418.8	3.46	56.94
Digestive System	311	259.38	1.20#	1.07	1.34	3.33	29602	154935	5.23	62.89	2009.72	73.39	2012.01	179	150.99	1.19#	1.02	1.37	2.93	29602	95661.6	3.23	62.89	2009.72	72.47	2010.73	89	74.65	1.19	0.96	1.47	3.43	12657	41854.4	3.31	60.06	2007.58	74.21	2012.66	43	33.75	1.27	0.92	1.72	5.31	5034	17418.8	3.46	56.94
Esophagus	26	29.77	0.87	0.57	1.28	-0.24	29602	154935	5.23	62.89	2009.72	72.14	2011.92	14	17.5	0.8	0.44	1.34	-0.37	29602	95661.6	3.23	62.89	2009.72	71.41	2011.38	9	8.5	1.06	0.48	2.01	0.12	12657	41854.4	3.31	60.06	2007.58	71.89	2010.93	3	3.76	0.8	0.16	2.33	-0.44	5034	17418.8	3.46	56.94
Stomach	21	19.95	1.05	0.65	1.61	0.07	29602	154935	5.23	62.89	2009.72	70.55	2011.14	11	11.87	0.93	0.46	1.66	-0.09	29602	95661.6	3.23	62.89	2009.72	66.05	2010.19	7	5.64	1.24	0.5	2.56	0.32	12657	41854.4	3.31	60.06	2007.58	74.59	2010.69	3	2.43	1.23	0.25	3.6	0.33	5034	17418.8	3.46	56.94
Small Intestine	1	2.3	0.43	0.01	2.42	-0.08	29602	154935	5.23	62.89	2009.72	95.09	2015.04	0	1.3	0	0	2.84	-0.14	29602	95661.6	3.23	62.89	2009.72			1	0.67	1.48	0.04	8.26	0.08	12657	41854.4	3.31	60.06	2007.58	95.09	2015.04	0	0.33	0	0	11.29	-0.19	5034	17418.8	3.46	56.94
Colon and Rectum	87	89.3	0.97	0.78	1.2	-0.15	29602	154935	5.23	62.89	2009.72	74.61	2012.43	40	52.71	0.76	0.54	1.03	-1.33	29602	95661.6	3.23	62.89	2009.72	73.1	2010.93	32	25.39	1.26	0.86	1.78	1.58	12657	41854.4	3.31	60.06	2007.58	76.16	2012.71	15	11.2	1.34	0.75	2.21	2.18	5034	17418.8	3.46	56.94
Colon excluding Rectum	71	73.12	0.97	0.76	1.22	-0.14	29602	154935	5.23	62.89	2009.72	75.59	2012.1	30	43.22	0.69#	0.47	0.99	-1.38	29602	95661.6	3.23	62.89	2009.72	74.55	2010.15	29	20.76	1.4	0.94	2.01	1.97	12657	41854.4	3.31	60.06	2007.58	76.36	2012.81	12	9.13	1.31	0.68	2.3	1.65	5034	17418.8	3.46	56.94
Rectum and Rectosigmoid Junction	16	16.18	0.99	0.57	1.61	-0.01	29602	154935	5.23	62.89	2009.72	70.22	2013.89	10	9.49	1.05	0.51	1.94	0.05	29602	95661.6	3.23	62.89	2009.72	68.75	2013.26	3	4.63	0.65	0.13	1.89	-0.39	12657	41854.4	3.31	60.06	2007.58	74.31	2011.73	3	2.06	1.45	0.3	4.25	0.54	5034	17418.8	3.46	56.94
Anus, Anal Canal and Anorectum	0	1.14	0	0	3.23	-0.07	29602	154935	5.23	62.89	2009.72			0	0.65	0	0	5.71	-0.07	29602	95661.6	3.23	62.89	2009.72			0	0.33	0	0	11.06	-0.08	12657	41854.4	3.31	60.06	2007.58			0	0.16	0	0	22.75	-0.09	5034	17418.8	3.46	56.94
Liver and Intrahepatic Bile Duct	48	39.77	1.21	0.89	1.6	0.53	29602	154935	5.23	62.89	2009.72	71.35	2012.51	30	22.81	1.32	0.89	1.88	0.75	29602	95661.6	3.23	62.89	2009.72	72.49	2011.2	12	11.58	1.04	0.54	1.81	0.1	12657	41854.4	3.31	60.06	2007.58	67.17	2013.7	6	5.37	1.12	0.41	2.43	0.36	5034	17418.8	3.46	56.94
Liver	39	30.67	1.27	0.9	1.74	0.54	29602	154935	5.23	62.89	2009.72	70.54	2012.2	26	17.73	1.47	0.96	2.15	0.86	29602	95661.6	3.23	62.89	2009.72	71	2011.13	10	8.88	1.13	0.54	2.07	0.27	12657	41854.4	3.31	60.06	2007.58	68.02	2014.03	3	4.06	0.74	0.15	2.16	-0.61	5034	17418.8	3.46	56.94
Intrahepatic Bile Duct	9	9.09	0.99	0.45	1.88	-0.01	29602	154935	5.23	62.89	2009.72	74.87	2013.81	4	5.08	0.79	0.21	2.02	-0.11	29602	95661.6	3.23	62.89	2009.72	82.15	2011.64	2	2.7	0.74	0.09	2.68	-0.17	12657	41854.4	3.31	60.06	2007.58	62.92	2012.08	3	1.31	2.29	0.47	6.68	0.97	5034	17418.8	3.46	56.94
Gallbladder	6	3.21	1.87	0.69	4.07	0.18	29602	154935	5.23	62.89	2009.72	67.53	2014.5	2	1.87	1.07	0.13	3.87	0.01	29602	95661.6	3.23	62.89	2009.72	64.59	2014.95	4	0.93	4.30#	1.17	11.01	0.73	12657	41854.4	3.31	60.06	2007.58	69	2014.27	0	0.42	0	0	8.83	-0.24	5034	17418.8	3.46	56.94
Other Biliary	6	2.91	2.06	0.76	4.49	0.2	29602	154935	5.23	62.89	2009.72	76.51	2007.7	5	1.66	3.01	0.98	7.03	0.35	29602	95661.6	3.23	62.89	2009.72	74.67	2007.3	1	0.84	1.19	0.03	6.6	0.04	12657	41854.4	3.31	60.06	2007.58	85.75	2009.7	0	0.4	0	0	9.16	-0.23	5034	17418.8	3.46	56.94
Pancreas	106	67.4	1.57#	1.29	1.9	2.49	29602	154935	5.23	62.89	2009.72	74	2011.91	69	38.57	1.79#	1.39	2.26	3.18	29602	95661.6	3.23	62.89	2009.72	73.32	2010.71	21	19.67	1.07	0.66	1.63	0.32	12657	41854.4	3.31	60.06	2007.58	74.92	2012.89	16	9.16	1.75	1	2.84	3.93	5034	17418.8	3.46	56.94
Retroperitoneum	4	0.4	9.94#	2.71	25.44	0.23	29602	154935	5.23	62.89	2009.72	67.61	2005.06	4	0.23	17.28#	4.71	44.23	0.39	29602	95661.6	3.23	62.89	2009.72	67.61	2005.06	0	0.12	0	0	31.98	-0.03	12657	41854.4	3.31	60.06	2007.58			0	0.06	0	0	66.19	-0.03	5034	17418.8	3.46	56.94
Peritoneum, Omentum and Mesentery	3	1.16	2.59	0.54	7.58	0.12	29602	154935	5.23	62.89	2009.72	77.44	2012.48	2	0.66	3.03	0.37	10.95	0.14	29602	95661.6	3.23	62.89	2009.72	71.54	2011.54	1	0.34	2.98	0.08	16.59	0.16	12657	41854.4	3.31	60.06	2007.58	89.24	2014.37	0	0.16	0	0	22.98	-0.09	5034	17418.8	3.46	56.94
Other Digestive Organs	3	2.09	1.43	0.3	4.19	0.06	29602	154935	5.23	62.89	2009.72	81.42	2014.04	2	1.16	1.72	0.21	6.23	0.09	29602	95661.6	3.23	62.89	2009.72	85.58	2013.45	1	0.62	1.61	0.04	8.96	0.09	12657	41854.4	3.31	60.06	2007.58	73.08	2015.2	0	0.31	0	0	11.94	-0.18	5034	17418.8	3.46	56.94
Respiratory System	354	295.99	1.20#	1.07	1.33	3.74	29602	154935	5.23	62.89	2009.72	74.09	2012.32	197	176.8	1.11	0.96	1.28	2.11	29602	95661.6	3.23	62.89	2009.72	72.76	2010.86	112	83.59	1.34#	1.1	1.61	6.79	12657	41854.4	3.31	60.06	2007.58	74.84	2013.26	45	35.6	1.26	0.92	1.69	5.4	5034	17418.8	3.46	56.94
Nose, Nasal Cavity and Middle Ear	2	0.81	2.48	0.3	8.94	0.08	29602	154935	5.23	62.89	2009.72	73.96	2018.62	1	0.47	2.11	0.05	11.77	0.06	29602	95661.6	3.23	62.89	2009.72	74.5	2018.28	0	0.23	0	0	16.03	-0.05	12657	41854.4	3.31	60.06	2007.58			1	0.1	9.58	0.24	53.37	0.51	5034	17418.8	3.46	56.94
Larynx	2	7.45	0.27#	0.03	0.97	-0.35	29602	154935	5.23	62.89	2009.72	80.5	2008.04	1	4.48	0.22	0.01	1.24	-0.36	29602	95661.6	3.23	62.89	2009.72	75.09	2006.62	1	2.09	0.48	0.01	2.67	-0.26	12657	41854.4	3.31	60.06	2007.58	85.92	2009.45	0	0.89	0	0	4.16	-0.51	5034	17418.8	3.46	56.94
Lung and Bronchus	346	286.72	1.21#	1.08	1.34	3.83	29602	154935	5.23	62.89	2009.72	74.03	2012.28	194	171.27	1.13	0.98	1.3	2.38	29602	95661.6	3.23	62.89	2009.72	72.71	2010.82	108	80.98	1.33#	1.09	1.61	6.46	12657	41854.4	3.31	60.06	2007.58	74.72	2013.27	44	34.47	1.28	0.93	1.71	5.47	5034	17418.8	3.46	56.94
Pleura	2	0.62	3.24	0.39	11.72	0.09	29602	154935	5.23	62.89	2009.72	74.17	2015.83	1	0.35	2.89	0.07	16.08	0.07	29602	95661.6	3.23	62.89	2009.72	78.33	2014.53	1	0.18	5.61	0.14	31.24	0.2	12657	41854.4	3.31	60.06	2007.58	70	2017.12	0	0.09	0	0	40.27	-0.05	5034	17418.8	3.46	56.94
Trachea, Mediastinum and Other Respiratory Organs	2	0.4	5.04	0.61	18.19	0.1	29602	154935	5.23	62.89	2009.72	78.04	2012.5	0	0.23	0	0	15.87	-0.02	29602	95661.6	3.23	62.89	2009.72			2	0.11	17.83#	2.16	64.4	0.45	12657	41854.4	3.31	60.06	2007.58	78.04	2012.5	0	0.05	0	0	70.32	-0.03	5034	17418.8	3.46	56.94
Bones and Joints	12	1.8	6.68#	3.45	11.68	0.66	29602	154935	5.23	62.89	2009.72	49.55	2016.52	7	1.01	6.93#	2.78	14.27	0.63	29602	95661.6	3.23	62.89	2009.72	41.43	2016.48	4	0.52	7.62#	2.08	19.52	0.83	12657	41854.4	3.31	60.06	2007.58	67.62	2016.41	1	0.26	3.85	0.1	21.46	0.43	5034	17418.8	3.46	56.94
Soft Tissue including Heart	50	6.27	7.98#	5.92	10.51	2.82	29602	154935	5.23	62.89	2009.72	58.47	2010.6	45	3.61	12.45#	9.08	16.66	4.33	29602	95661.6	3.23	62.89	2009.72	58.44	2010.4	5	1.82	2.75	0.89	6.42	0.76	12657	41854.4	3.31	60.06	2007.58	58.8	2012.4	0	0.84	0	0	4.4	-0.48	5034	17418.8	3.46	56.94
Skin excluding Basal and Squamous	19	22.91	0.83	0.5	1.3	-0.25	29602	154935	5.23	62.89	2009.72	76.53	2013.85	7	12.96	0.54	0.22	1.11	-0.62	29602	95661.6	3.23	62.89	2009.72	77.77	2012.99	6	6.76	0.89	0.33	1.93	-0.18	12657	41854.4	3.31	60.06	2007.58	77.34	2011.81	6	3.19	1.88	0.69	4.1	1.61	5034	17418.8	3.46	56.94
Melanoma of the Skin	14	15.77	0.89	0.49	1.49	-0.11	29602	154935	5.23	62.89	2009.72	75.6	2014.13	5	9.11	0.55	0.18	1.28	-0.43	29602	95661.6	3.23	62.89	2009.72	77.41	2011.62	3	4.6	0.65	0.13	1.91	-0.38	12657	41854.4	3.31	60.06	2007.58	75.19	2012.81	6	2.07	2.91#	1.07	6.32	2.26	5034	17418.8	3.46	56.94
Other Non-Epithelial Skin	5	7.14	0.7	0.23	1.64	-0.14	29602	154935	5.23	62.89	2009.72	79.16	2013.05	2	3.85	0.52	0.06	1.88	-0.19	29602	95661.6	3.23	62.89	2009.72	78.67	2016.41	3	2.16	1.39	0.29	4.05	0.2	12657	41854.4	3.31	60.06	2007.58	79.48	2010.82	0	1.12	0	0	3.28	-0.65	5034	17418.8	3.46	56.94
Breast	26	38.17	0.68#	0.44	1	-0.79	29602	154935	5.23	62.89	2009.72	75.01	2013.48	9	22.56	0.40#	0.18	0.76	-1.42	29602	95661.6	3.23	62.89	2009.72	72.89	2010.43	8	10.77	0.74	0.32	1.46	-0.66	12657	41854.4	3.31	60.06	2007.58	73.67	2013.98	9	4.83	1.86	0.85	3.54	2.39	5034	17418.8	3.46	56.94
Female Genital System	20	27.72	0.72	0.44	1.11	-0.5	29602	154935	5.23	62.89	2009.72	71.71	2012.54	15	16.38	0.92	0.51	1.51	-0.14	29602	95661.6	3.23	62.89	2009.72	70.9	2012.5	5	7.86	0.64	0.21	1.48	-0.68	12657	41854.4	3.31	60.06	2007.58	74.13	2012.69	0	3.48	0	0	1.06	-2	5034	17418.8	3.46	56.94
Cervix Uteri	0	2.53	0	0	1.46	-0.16	29602	154935	5.23	62.89	2009.72			0	1.56	0	0	2.37	-0.16	29602	95661.6	3.23	62.89	2009.72			0	0.68	0	0	5.39	-0.16	12657	41854.4	3.31	60.06	2007.58			0	0.28	0	0	13.1	-0.16	5034	17418.8	3.46	56.94
Corpus and Uterus, NOS	7	8.81	0.79	0.32	1.64	-0.12	29602	154935	5.23	62.89	2009.72	72.53	2014.88	7	5.1	1.37	0.55	2.83	0.2	29602	95661.6	3.23	62.89	2009.72	72.53	2014.88	0	2.54	0	0	1.45	-0.61	12657	41854.4	3.31	60.06	2007.58			0	1.17	0	0	3.16	-0.67	5034	17418.8	3.46	56.94
Corpus Uteri	4	4.18	0.96	0.26	2.45	-0.01	29602	154935	5.23	62.89	2009.72	67.15	2016.68	4	2.41	1.66	0.45	4.25	0.17	29602	95661.6	3.23	62.89	2009.72	67.15	2016.68	0	1.2	0	0	3.08	-0.29	12657	41854.4	3.31	60.06	2007.58			0	0.57	0	0	6.46	-0.33	5034	17418.8	3.46	56.94
Uterus, NOS	3	4.63	0.65	0.13	1.9	-0.1	29602	154935	5.23	62.89	2009.72	79.7	2012.48	3	2.69	1.12	0.23	3.26	0.03	29602	95661.6	3.23	62.89	2009.72	79.7	2012.48	0	1.34	0	0	2.75	-0.32	12657	41854.4	3.31	60.06	2007.58			0	0.6	0	0	6.18	-0.34	5034	17418.8	3.46	56.94
Ovary	10	14.24	0.7	0.34	1.29	-0.27	29602	154935	5.23	62.89	2009.72	69.37	2011.54	6	8.54	0.7	0.26	1.53	-0.27	29602	95661.6	3.23	62.89	2009.72	66.68	2010.74	4	4	1	0.27	2.56	0	12657	41854.4	3.31	60.06	2007.58	73.4	2012.72	0	1.71	0	0	2.16	-0.98	5034	17418.8	3.46	56.94
Vagina	0	0.43	0	0	8.64	-0.03	29602	154935	5.23	62.89	2009.72			0	0.24	0	0	15.12	-0.03	29602	95661.6	3.23	62.89	2009.72			0	0.13	0	0	29.44	-0.03	12657	41854.4	3.31	60.06	2007.58			0	0.06	0	0	63.94	-0.03	5034	17418.8	3.46	56.94
Vulva	0	1.14	0	0	3.24	-0.07	29602	154935	5.23	62.89	2009.72			0	0.62	0	0	5.94	-0.06	29602	95661.6	3.23	62.89	2009.72			0	0.34	0	0	10.79	-0.08	12657	41854.4	3.31	60.06	2007.58			0	0.18	0	0	20.89	-0.1	5034	17418.8	3.46	56.94
Other Female Genital Organs	3	0.58	5.14#	1.06	15.02	0.16	29602	154935	5.23	62.89	2009.72	77.59	2010.45	2	0.32	6.19	0.75	22.36	0.18	29602	95661.6	3.23	62.89	2009.72	77.84	2009.41	1	0.17	5.82	0.15	32.44	0.2	12657	41854.4	3.31	60.06	2007.58	77.09	2012.54	0	0.09	0	0	41.44	-0.05	5034	17418.8	3.46	56.94
Male Genital System	46	78.63	0.59#	0.43	0.78	-2.11	29602	154935	5.23	62.89	2009.72	76.37	2012.62	20	43.96	0.45#	0.28	0.7	-2.51	29602	95661.6	3.23	62.89	2009.72	75.05	2011.07	20	23.42	0.85	0.52	1.32	-0.82	12657	41854.4	3.31	60.06	2007.58	77.67	2013.17	6	11.24	0.53	0.2	1.16	-3.01	5034	17418.8	3.46	56.94
Prostate	43	77.58	0.55#	0.4	0.75	-2.23	29602	154935	5.23	62.89	2009.72	77.84	2012.42	18	43.36	0.42#	0.25	0.66	-2.65	29602	95661.6	3.23	62.89	2009.72	77.24	2010.59	19	23.11	0.82	0.49	1.28	-0.98	12657	41854.4	3.31	60.06	2007.58	78.84	2013.05	6	11.1	0.54	0.2	1.18	-2.93	5034	17418.8	3.46	56.94
Testis	1	0.28	3.56	0.09	19.86	0.05	29602	154935	5.23	62.89	2009.72	55.42	2015.45	0	0.17	0	0	21.37	-0.02	29602	95661.6	3.23	62.89	2009.72			1	0.08	13.16	0.33	73.35	0.22	12657	41854.4	3.31	60.06	2007.58	55.42	2015.45	0	0.03	0	0	115.33	-0.02	5034	17418.8	3.46	56.94
Penis	0	0.64	0	0	5.8	-0.04	29602	154935	5.23	62.89	2009.72			0	0.36	0	0	10.35	-0.04	29602	95661.6	3.23	62.89	2009.72			0	0.19	0	0	19.7	-0.04	12657	41854.4	3.31	60.06	2007.58			0	0.09	0	0	40.14	-0.05	5034	17418.8	3.46	56.94
Other Male Genital Organs	2	0.13	14.95#	1.81	54.02	0.12	29602	154935	5.23	62.89	2009.72	55.36	2015.45	2	0.07	27.68#	3.35	99.98	0.2	29602	95661.6	3.23	62.89	2009.72	55.36	2015.45	0	0.04	0	0	90.29	-0.01	12657	41854.4	3.31	60.06	2007.58			0	0.02	0	0	178.83	-0.01	5034	17418.8	3.46	56.94
Urinary System	8746	61.07	143.22#	140.24	146.26	560.55	29602	154935	5.23	62.89	2009.72	68.35	2010.87	7072	34.3	206.17#	201.4	211.04	735.69	29602	95661.6	3.23	62.89	2009.72	67.81	2010.15	1291	18.1	71.33#	67.49	75.33	304.13	12657	41854.4	3.31	60.06	2007.58	70.15	2013.27	383	8.67	44.20#	39.88	48.85	214.9	5034	17418.8	3.46	56.94
Urinary Bladder	371	34.05	10.90#	9.81	12.06	21.75	29602	154935	5.23	62.89	2009.72	75.28	2011.59	317	18.67	16.98#	15.16	18.95	31.19	29602	95661.6	3.23	62.89	2009.72	74.53	2011.12	48	10.28	4.67#	3.44	6.19	9.01	12657	41854.4	3.31	60.06	2007.58	79.3	2014.09	6	5.1	1.18	0.43	2.56	0.52	5034	17418.8	3.46	56.94
Kidney and Renal Pelvis	8240	25.34	325.20#	318.21	332.3	530.2	29602	154935	5.23	62.89	2009.72	67.94	2010.83	6633	14.71	450.84#	440.06	461.83	691.84	29602	95661.6	3.23	62.89	2009.72	67.37	2010.1	1231	7.31	168.38#	159.11	178.06	292.37	12657	41854.4	3.31	60.06	2007.58	69.74	2013.23	376	3.32	113.41#	102.24	125.48	213.96	5034	17418.8	3.46	56.94
Ureter	57	0.8	71.17#	53.91	92.21	3.63	29602	154935	5.23	62.89	2009.72	74.91	2010.3	52	0.44	117.97#	88.11	154.71	5.39	29602	95661.6	3.23	62.89	2009.72	74.89	2010.02	5	0.24	20.77#	6.74	48.46	1.14	12657	41854.4	3.31	60.06	2007.58	75.03	2013.2	0	0.12	0	0	30.92	-0.07	5034	17418.8	3.46	56.94
Other Urinary Organs	78	0.88	89.09#	70.42	111.19	4.98	29602	154935	5.23	62.89	2009.72	73.64	2011.8	70	0.48	146.52#	114.22	185.12	7.27	29602	95661.6	3.23	62.89	2009.72	73.34	2011.4	7	0.27	26.37#	10.6	54.33	1.61	12657	41854.4	3.31	60.06	2007.58	75.9	2015.45	1	0.13	7.56	0.19	42.13	0.5	5034	17418.8	3.46	56.94
Eye and Orbit	0	0.48	0	0	7.65	-0.03	29602	154935	5.23	62.89	2009.72			0	0.27	0	0	13.44	-0.03	29602	95661.6	3.23	62.89	2009.72			0	0.14	0	0	26.17	-0.03	12657	41854.4	3.31	60.06	2007.58			0	0.07	0	0	55.22	-0.04	5034	17418.8	3.46	56.94
Brain and Other Nervous System	44	22	2.00#	1.45	2.68	1.42	29602	154935	5.23	62.89	2009.72	71.01	2011.63	30	12.97	2.31#	1.56	3.3	1.78	29602	95661.6	3.23	62.89	2009.72	67.97	2010.62	12	6.24	1.92	0.99	3.36	1.38	12657	41854.4	3.31	60.06	2007.58	78.01	2013.2	2	2.79	0.72	0.09	2.59	-0.46	5034	17418.8	3.46	56.94
Endocrine System	14	4.04	3.46#	1.89	5.81	0.64	29602	154935	5.23	62.89	2009.72	73.31	2011.54	8	2.32	3.45#	1.49	6.81	0.59	29602	95661.6	3.23	62.89	2009.72	73.21	2010.37	5	1.18	4.25#	1.38	9.92	0.91	12657	41854.4	3.31	60.06	2007.58	74.8	2012.82	1	0.55	1.82	0.05	10.14	0.26	5034	17418.8	3.46	56.94
Thyroid	4	2.94	1.36	0.37	3.48	0.07	29602	154935	5.23	62.89	2009.72	70.96	2013.62	1	1.67	0.6	0.02	3.34	-0.07	29602	95661.6	3.23	62.89	2009.72	67.25	2012.2	2	0.87	2.31	0.28	8.35	0.27	12657	41854.4	3.31	60.06	2007.58	75	2013.91	1	0.41	2.44	0.06	13.59	0.34	5034	17418.8	3.46	56.94
Other Endocrine including Thymus	10	1.1	9.10#	4.36	16.74	0.57	29602	154935	5.23	62.89	2009.72	74.24	2010.7	7	0.65	10.78#	4.34	22.22	0.66	29602	95661.6	3.23	62.89	2009.72	74.06	2010.11	3	0.31	9.67#	1.99	28.25	0.64	12657	41854.4	3.31	60.06	2007.58	74.67	2012.09	0	0.14	0	0	26.47	-0.08	5034	17418.8	3.46	56.94
Lymphoma	29	40.39	0.72	0.48	1.03	-0.74	29602	154935	5.23	62.89	2009.72	76.31	2012.57	18	23.29	0.77	0.46	1.22	-0.55	29602	95661.6	3.23	62.89	2009.72	73.57	2012.2	9	11.69	0.77	0.35	1.46	-0.64	12657	41854.4	3.31	60.06	2007.58	81.42	2013	2	5.41	0.37	0.04	1.34	-1.96	5034	17418.8	3.46	56.94
Hodgkin Lymphoma	1	1.65	0.61	0.02	3.37	-0.04	29602	154935	5.23	62.89	2009.72	79.42	2009.7	1	0.97	1.03	0.03	5.72	0	29602	95661.6	3.23	62.89	2009.72	79.42	2009.7	0	0.47	0	0	7.89	-0.11	12657	41854.4	3.31	60.06	2007.58			0	0.21	0	0	17.59	-0.12	5034	17418.8	3.46	56.94
Non-Hodgkin Lymphoma	28	38.74	0.72	0.48	1.04	-0.69	29602	154935	5.23	62.89	2009.72	76.2	2012.67	17	22.32	0.76	0.44	1.22	-0.56	29602	95661.6	3.23	62.89	2009.72	73.23	2012.35	9	11.22	0.8	0.37	1.52	-0.53	12657	41854.4	3.31	60.06	2007.58	81.42	2013	2	5.2	0.38	0.05	1.39	-1.84	5034	17418.8	3.46	56.94
Myeloma	16	21.54	0.74	0.42	1.21	-0.36	29602	154935	5.23	62.89	2009.72	74.09	2013.2	11	12.32	0.89	0.45	1.6	-0.14	29602	95661.6	3.23	62.89	2009.72	75.24	2012.51	2	6.29	0.32	0.04	1.15	-1.03	12657	41854.4	3.31	60.06	2007.58	71.92	2011.25	3	2.93	1.02	0.21	2.99	0.04	5034	17418.8	3.46	56.94
Leukemia	35	42.31	0.83	0.58	1.15	-0.47	29602	154935	5.23	62.89	2009.72	73.42	2011.47	17	24.01	0.71	0.41	1.13	-0.73	29602	95661.6	3.23	62.89	2009.72	73.37	2008.32	11	12.45	0.88	0.44	1.58	-0.35	12657	41854.4	3.31	60.06	2007.58	73.38	2013.31	7	5.85	1.2	0.48	2.47	0.66	5034	17418.8	3.46	56.94
Lymphocytic Leukemia	8	11.64	0.69	0.3	1.35	-0.23	29602	154935	5.23	62.89	2009.72	74.25	2013.51	5	6.54	0.76	0.25	1.78	-0.16	29602	95661.6	3.23	62.89	2009.72	76.62	2011.44	1	3.45	0.29	0.01	1.62	-0.59	12657	41854.4	3.31	60.06	2007.58	79.08	2017.95	2	1.65	1.21	0.15	4.39	0.2	5034	17418.8	3.46	56.94
Acute Lymphocytic Leukemia	4	1.49	2.68	0.73	6.87	0.16	29602	154935	5.23	62.89	2009.72	71.17	2013.53	1	0.87	1.15	0.03	6.42	0.01	29602	95661.6	3.23	62.89	2009.72	73.75	2003.2	1	0.43	2.35	0.06	13.1	0.14	12657	41854.4	3.31	60.06	2007.58	79.08	2017.95	2	0.2	10.14#	1.23	36.64	1.03	5034	17418.8	3.46	56.94
Chronic Lymphocytic Leukemia	3	9.32	0.32#	0.07	0.94	-0.41	29602	154935	5.23	62.89	2009.72	75.56	2012.62	3	5.22	0.58	0.12	1.68	-0.23	29602	95661.6	3.23	62.89	2009.72	75.56	2012.62	0	2.78	0	0	1.33	-0.66	12657	41854.4	3.31	60.06	2007.58			0	1.33	0	0	2.78	-0.76	5034	17418.8	3.46	56.94
Other Lymphocytic Leukemia	1	0.83	1.21	0.03	6.74	0.01	29602	154935	5.23	62.89	2009.72	82.67	2016.12	1	0.46	2.18	0.06	12.14	0.06	29602	95661.6	3.23	62.89	2009.72	82.67	2016.12	0	0.25	0	0	14.97	-0.06	12657	41854.4	3.31	60.06	2007.58			0	0.12	0	0	30.45	-0.07	5034	17418.8	3.46	56.94
Myeloid and Monocytic Leukemia	22	21.16	1.04	0.65	1.57	0.05	29602	154935	5.23	62.89	2009.72	71.82	2011.19	9	11.99	0.75	0.34	1.42	-0.31	29602	95661.6	3.23	62.89	2009.72	67.81	2007.09	8	6.21	1.29	0.56	2.54	0.43	12657	41854.4	3.31	60.06	2007.58	73.3	2012.68	5	2.96	1.69	0.55	3.94	1.17	5034	17418.8	3.46	56.94
Acute Myeloid Leukemia	18	17.34	1.04	0.62	1.64	0.04	29602	154935	5.23	62.89	2009.72	71.86	2010.03	8	9.85	0.81	0.35	1.6	-0.19	29602	95661.6	3.23	62.89	2009.72	67.37	2005.95	7	5.09	1.38	0.55	2.83	0.46	12657	41854.4	3.31	60.06	2007.58	74.35	2012.17	3	2.4	1.25	0.26	3.65	0.34	5034	17418.8	3.46	56.94
Acute Monocytic Leukemia	0	0.19	0	0	19.21	-0.01	29602	154935	5.23	62.89	2009.72			0	0.11	0	0	33.25	-0.01	29602	95661.6	3.23	62.89	2009.72			0	0.06	0	0	66.75	-0.01	12657	41854.4	3.31	60.06	2007.58			0	0.03	0	0	143	-0.01	5034	17418.8	3.46	56.94
Chronic Myeloid Leukemia	1	1.96	0.51	0.01	2.85	-0.06	29602	154935	5.23	62.89	2009.72	71.33	2016.2	1	1.12	0.89	0.02	4.98	-0.01	29602	95661.6	3.23	62.89	2009.72	71.33	2016.2	0	0.56	0	0	6.55	-0.13	12657	41854.4	3.31	60.06	2007.58			0	0.28	0	0	13.35	-0.16	5034	17418.8	3.46	56.94
Other Myeloid/Monocytic Leukemia	3	1.68	1.79	0.37	5.22	0.09	29602	154935	5.23	62.89	2009.72	71.78	2016.45	0	0.92	0	0	4.02	-0.1	29602	95661.6	3.23	62.89	2009.72			1	0.5	1.99	0.05	11.1	0.12	12657	41854.4	3.31	60.06	2007.58	65.92	2016.29	2	0.26	7.75	0.94	28	1	5034	17418.8	3.46	56.94
Other Leukemia	5	9.5	0.53	0.17	1.23	-0.29	29602	154935	5.23	62.89	2009.72	79.13	2009.47	3	5.47	0.55	0.11	1.6	-0.26	29602	95661.6	3.23	62.89	2009.72	84.64	2006.79	2	2.79	0.72	0.09	2.59	-0.19	12657	41854.4	3.31	60.06	2007.58	70.88	2013.5	0	1.24	0	0	2.97	-0.71	5034	17418.8	3.46	56.94
Other Acute Leukemia	2	3.43	0.58	0.07	2.11	-0.09	29602	154935	5.23	62.89	2009.72	86.84	2005.49	2	2.04	0.98	0.12	3.54	0	29602	95661.6	3.23	62.89	2009.72	86.84	2005.49	0	0.97	0	0	3.79	-0.23	12657	41854.4	3.31	60.06	2007.58			0	0.41	0	0	9.02	-0.23	5034	17418.8	3.46	56.94
Aleukemic, Subleukemic and NOS	3	6.08	0.49	0.1	1.44	-0.2	29602	154935	5.23	62.89	2009.72	74	2012.12	1	3.42	0.29	0.01	1.63	-0.25	29602	95661.6	3.23	62.89	2009.72	80.25	2009.37	2	1.82	1.1	0.13	3.97	0.04	12657	41854.4	3.31	60.06	2007.58	70.88	2013.5	0	0.83	0	0	4.43	-0.48	5034	17418.8	3.46	56.94
Miscellaneous Malignant Cancer	626	78.1	8.02#	7.4	8.67	35.36	29602	154935	5.23	62.89	2009.72	72.53	2011.79	494	45.18	10.93#	9.99	11.94	46.92	29602	95661.6	3.23	62.89	2009.72	72.08	2011.23	90	22.56	3.99#	3.21	4.9	16.11	12657	41854.4	3.31	60.06	2007.58	73.25	2012.91	42	10.36	4.05#	2.92	5.48	18.16	5034	17418.8	3.46	56.94
In situ, benign or unknown behavior neoplasm	52	28.34	1.83#	1.37	2.41	1.53	29602	154935	5.23	62.89	2009.72	76.59	2011.42	31	15.58	1.99#	1.35	2.82	1.61	29602	95661.6	3.23	62.89	2009.72	76.08	2009.66	15	8.55	1.76	0.98	2.9	1.54	12657	41854.4	3.31	60.06	2007.58	75.2	2013.12	6	4.22	1.42	0.52	3.1	1.02	5034	17418.8	3.46	56.94
Tuberculosis	1	0.99	1.01	0.03	5.61	0	29602	154935	5.23	62.89	2009.72	79.58	2010.62	1	0.6	1.67	0.04	9.29	0.04	29602	95661.6	3.23	62.89	2009.72	79.58	2010.62	0	0.28	0	0	13.33	-0.07	12657	41854.4	3.31	60.06	2007.58			0	0.12	0	0	31.6	-0.07	5034	17418.8	3.46	56.94
Syphilis	0	0.06	0	0	60.89	0	29602	154935	5.23	62.89	2009.72			0	0.03	0	0	105.98	0	29602	95661.6	3.23	62.89	2009.72			0	0.02	0	0	206.69	0	12657	41854.4	3.31	60.06	2007.58			0	0.01	0	0	465.6	0	5034	17418.8	3.46	56.94
Septicemia	108	61.91	1.74#	1.43	2.11	2.97	29602	154935	5.23	62.89	2009.72	74.57	2012.75	62	34.61	1.79#	1.37	2.3	2.86	29602	95661.6	3.23	62.89	2009.72	74.18	2011.48	26	18.4	1.41	0.92	2.07	1.82	12657	41854.4	3.31	60.06	2007.58	72.82	2012.94	20	8.9	2.25#	1.37	3.47	6.37	5034	17418.8	3.46	56.94
Other Infectious and Parasitic Diseases including HIV	68	35.96	1.89#	1.47	2.4	2.07	29602	154935	5.23	62.89	2009.72	72.79	2012.43	39	21.11	1.85#	1.31	2.53	1.87	29602	95661.6	3.23	62.89	2009.72	69.12	2010.96	21	10.35	2.03#	1.26	3.1	2.54	12657	41854.4	3.31	60.06	2007.58	74.93	2013.97	8	4.5	1.78	0.77	3.5	2.01	5034	17418.8	3.46	56.94
a - Do not use, not compatible with SEER incidence	0	5.19	0.00#	0	0.71	-0.34	29602	154935	5.23	62.89	2009.72			0	3.54	0	0	1.04	-0.37	29602	95661.6	3.23	62.89	2009.72			0	1.24	0	0	2.98	-0.3	12657	41854.4	3.31	60.06	2007.58			0	0.41	0	0	8.89	-0.24	5034	17418.8	3.46	56.94
b - Do not use, not compatible with SEER incidence	68	30.77	2.21#	1.72	2.8	2.4	29602	154935	5.23	62.89	2009.72	72.79	2012.43	39	17.57	2.22#	1.58	3.03	2.24	29602	95661.6	3.23	62.89	2009.72	69.12	2010.96	21	9.12	2.30#	1.43	3.52	2.84	12657	41854.4	3.31	60.06	2007.58	74.93	2013.97	8	4.08	1.96	0.85	3.86	2.25	5034	17418.8	3.46	56.94
Diabetes Mellitus	227	129.1	1.76#	1.54	2	6.32	29602	154935	5.23	62.89	2009.72	74.69	2012.4	129	74.18	1.74#	1.45	2.07	5.73	29602	95661.6	3.23	62.89	2009.72	72.03	2011.08	68	37.5	1.81#	1.41	2.3	7.29	12657	41854.4	3.31	60.06	2007.58	77.9	2013.18	30	17.41	1.72#	1.16	2.46	7.23	5034	17418.8	3.46	56.94
Alzheimers (ICD-9 and 10 only)	130	159.43	0.82#	0.68	0.97	-1.9	29602	154935	5.23	62.89	2009.72	85.65	2013.61	42	78.11	0.54#	0.39	0.73	-3.78	29602	95661.6	3.23	62.89	2009.72	82.75	2012.85	53	51.02	1.04	0.78	1.36	0.47	12657	41854.4	3.31	60.06	2007.58	85.35	2012.94	35	30.3	1.16	0.8	1.61	2.7	5034	17418.8	3.46	56.94
Diseases of Heart	1424	1128.76	1.26#	1.2	1.33	19.06	29602	154935	5.23	62.89	2009.72	77.22	2012.12	773	634.64	1.22#	1.13	1.31	14.46	29602	95661.6	3.23	62.89	2009.72	75.36	2010.51	442	332.42	1.33#	1.21	1.46	26.18	12657	41854.4	3.31	60.06	2007.58	78.41	2013.14	209	161.69	1.29#	1.12	1.48	27.16	5034	17418.8	3.46	56.94
Hypertension without Heart Disease	89	47.89	1.86#	1.49	2.29	2.65	29602	154935	5.23	62.89	2009.72	78.45	2012.74	42	25.3	1.66#	1.2	2.24	1.75	29602	95661.6	3.23	62.89	2009.72	75.86	2010.69	27	14.82	1.82#	1.2	2.65	2.91	12657	41854.4	3.31	60.06	2007.58	79.61	2014.07	20	7.78	2.57#	1.57	3.97	7.02	5034	17418.8	3.46	56.94
Cerebrovascular Diseases	289	238.34	1.21#	1.08	1.36	3.27	29602	154935	5.23	62.89	2009.72	77.14	2011.76	170	132.76	1.28#	1.1	1.49	3.89	29602	95661.6	3.23	62.89	2009.72	75.16	2010.01	82	70.37	1.17	0.93	1.45	2.78	12657	41854.4	3.31	60.06	2007.58	79.08	2013.49	37	35.21	1.05	0.74	1.45	1.03	5034	17418.8	3.46	56.94
Atherosclerosis	12	13.15	0.91	0.47	1.59	-0.07	29602	154935	5.23	62.89	2009.72	73.75	2009.76	5	7.76	0.64	0.21	1.5	-0.29	29602	95661.6	3.23	62.89	2009.72	68.85	2006.37	5	3.73	1.34	0.44	3.13	0.3	12657	41854.4	3.31	60.06	2007.58	80.63	2010.2	2	1.66	1.21	0.15	4.36	0.2	5034	17418.8	3.46	56.94
Aortic Aneurysm and Dissection	20	20.77	0.96	0.59	1.49	-0.05	29602	154935	5.23	62.89	2009.72	70.61	2010.9	11	12.56	0.88	0.44	1.57	-0.16	29602	95661.6	3.23	62.89	2009.72	68.59	2009.29	8	5.75	1.39	0.6	2.74	0.54	12657	41854.4	3.31	60.06	2007.58	73.64	2012.24	1	2.47	0.41	0.01	2.26	-0.84	5034	17418.8	3.46	56.94
Other Diseases of Arteries, Arterioles, Capillaries	17	16.42	1.04	0.6	1.66	0.04	29602	154935	5.23	62.89	2009.72	75.39	2012.5	12	9.22	1.3	0.67	2.27	0.29	29602	95661.6	3.23	62.89	2009.72	74.63	2012.08	3	4.85	0.62	0.13	1.81	-0.44	12657	41854.4	3.31	60.06	2007.58	76.81	2012.84	2	2.35	0.85	0.1	3.07	-0.2	5034	17418.8	3.46	56.94
Pneumonia and Influenza	138	100	1.38#	1.16	1.63	2.45	29602	154935	5.23	62.89	2009.72	79.69	2012.18	73	55.5	1.32#	1.03	1.65	1.83	29602	95661.6	3.23	62.89	2009.72	77.87	2010.2	45	29.9	1.50#	1.1	2.01	3.61	12657	41854.4	3.31	60.06	2007.58	81.06	2013.97	20	14.59	1.37	0.84	2.12	3.1	5034	17418.8	3.46	56.94
Chronic Obstructive Pulmonary Disease and Allied Cond	266	274.97	0.97	0.85	1.09	-0.58	29602	154935	5.23	62.89	2009.72	77.62	2012.41	135	153.29	0.88	0.74	1.04	-1.91	29602	95661.6	3.23	62.89	2009.72	76.24	2010.75	86	81.93	1.05	0.84	1.3	0.97	12657	41854.4	3.31	60.06	2007.58	78.23	2013.4	45	39.74	1.13	0.83	1.52	3.02	5034	17418.8	3.46	56.94
Stomach and Duodenal Ulcers	7	5.55	1.26	0.51	2.6	0.09	29602	154935	5.23	62.89	2009.72	74.45	2011.71	3	3.23	0.93	0.19	2.71	-0.02	29602	95661.6	3.23	62.89	2009.72	68.11	2011.18	3	1.58	1.9	0.39	5.55	0.34	12657	41854.4	3.31	60.06	2007.58	72.69	2010.76	1	0.74	1.35	0.03	7.55	0.15	5034	17418.8	3.46	56.94
Chronic Liver Disease and Cirrhosis	65	45.89	1.42#	1.09	1.81	1.23	29602	154935	5.23	62.89	2009.72	66.15	2012.65	37	27.85	1.33	0.94	1.83	0.96	29602	95661.6	3.23	62.89	2009.72	63.95	2010.79	21	12.65	1.66#	1.03	2.54	2	12657	41854.4	3.31	60.06	2007.58	67.35	2014.53	7	5.39	1.3	0.52	2.67	0.92	5034	17418.8	3.46	56.94
Nephritis, Nephrotic Syndrome and Nephrosis	210	85.61	2.45#	2.13	2.81	8.03	29602	154935	5.23	62.89	2009.72	76.28	2012.39	114	47.15	2.42#	1.99	2.9	6.99	29602	95661.6	3.23	62.89	2009.72	72.96	2010.97	65	25.9	2.51#	1.94	3.2	9.34	12657	41854.4	3.31	60.06	2007.58	80.6	2013.28	31	12.56	2.47#	1.68	3.5	10.59	5034	17418.8	3.46	56.94
Complications of Pregnancy, Childbirth, Puerperium	3	0.05	60.81#	12.54	177.71	0.19	29602	154935	5.23	62.89	2009.72	43.11	2012.9	2	0.03	65.98#	7.99	238.36	0.21	29602	95661.6	3.23	62.89	2009.72	38.63	2012.37	1	0.01	82.68#	2.09	460.67	0.24	12657	41854.4	3.31	60.06	2007.58	52.08	2013.95	0	0.01	0	0	532.39	0	5034	17418.8	3.46	56.94
Congenital Anomalies	4	4.04	0.99	0.27	2.54	0	29602	154935	5.23	62.89	2009.72	77.88	2013.37	4	2.56	1.56	0.43	4.01	0.15	29602	95661.6	3.23	62.89	2009.72	77.88	2013.37	0	1.03	0	0	3.58	-0.25	12657	41854.4	3.31	60.06	2007.58			0	0.45	0	0	8.19	-0.26	5034	17418.8	3.46	56.94
Certain Conditions Originating in Perinatal Period	0	0.7	0	0	5.3	-0.04	29602	154935	5.23	62.89	2009.72			0	0.69	0	0	5.36	-0.07	29602	95661.6	3.23	62.89	2009.72			0	0.01	0	0	657.05	0	12657	41854.4	3.31	60.06	2007.58			0	0	0	0	1597.81	0	5034	17418.8	3.46	56.94
Symptoms, Signs and Ill-Defined Conditions	65	46.65	1.39#	1.08	1.78	1.18	29602	154935	5.23	62.89	2009.72	72.06	2010.86	45	25.2	1.79#	1.3	2.39	2.07	29602	95661.6	3.23	62.89	2009.72	70.69	2009.96	17	14.48	1.17	0.68	1.88	0.6	12657	41854.4	3.31	60.06	2007.58	74.15	2012.32	3	6.97	0.43	0.09	1.26	-2.28	5034	17418.8	3.46	56.94
Accidents and Adverse Effects	130	128.41	1.01	0.85	1.2	0.1	29602	154935	5.23	62.89	2009.72	72.91	2013.18	70	72.45	0.97	0.75	1.22	-0.26	29602	95661.6	3.23	62.89	2009.72	70.6	2012.35	40	37.5	1.07	0.76	1.45	0.6	12657	41854.4	3.31	60.06	2007.58	75.27	2013.13	20	18.46	1.08	0.66	1.67	0.89	5034	17418.8	3.46	56.94
Suicide and Self-Inflicted Injury	33	32.71	1.01	0.69	1.42	0.02	29602	154935	5.23	62.89	2009.72	65.67	2011.64	22	19.87	1.11	0.69	1.68	0.22	29602	95661.6	3.23	62.89	2009.72	66.81	2011.02	9	8.97	1	0.46	1.91	0.01	12657	41854.4	3.31	60.06	2007.58	61.83	2011.88	2	3.88	0.52	0.06	1.86	-1.08	5034	17418.8	3.46	56.94
Homicide and Legal Intervention	2	5.02	0.4	0.05	1.44	-0.19	29602	154935	5.23	62.89	2009.72	62.21	2016.74	2	3.26	0.61	0.07	2.22	-0.13	29602	95661.6	3.23	62.89	2009.72	62.21	2016.74	0	1.24	0	0	2.98	-0.3	12657	41854.4	3.31	60.06	2007.58			0	0.52	0	0	7.1	-0.3	5034	17418.8	3.46	56.94
Other Cause of Death	725	664.89	1.09#	1.01	1.17	3.88	29602	154935	5.23	62.89	2009.72	76.89	2012.77	394	349.99	1.13#	1.02	1.24	4.6	29602	95661.6	3.23	62.89	2009.72	74.04	2011.33	213	206.05	1.03	0.9	1.18	1.66	12657	41854.4	3.31	60.06	2007.58	79.11	2013.61	118	108.85	1.08	0.9	1.3	5.25	5034	17418.8	3.46	56.94
Excess risk is per 10,000.
Confidence intervals are 95%.
# P < 0.05
[truncated: 3 more columns]

## Sheet: Data6
File name : Supplement Date 6
Description : Statistics of all causes of death among patients with regional clear cell renal carcinoma and different survival time after diagnosis (<5 years, 5-10years, >10 years).
	Total	Total	Total	Total	Total	Total	Total	Total	Total	Total	Total	Total	Total	2-59 months	2-59 months	2-59 months	2-59 months	2-59 months	2-59 months	2-59 months	2-59 months	2-59 months	2-59 months	2-59 months	2-59 months	2-59 months	60-119 months	60-119 months	60-119 months	60-119 months	60-119 months	60-119 months	60-119 months	60-119 months	60-119 months	60-119 months	60-119 months	60-119 months	60-119 months	120+ months	120+ months	120+ months	120+ months	120+ months	120+ months	120+ months	120+ months	120+ months	120+ months
	Observed	Expected	O/E	CI Lower	CI Upper	Excess Risk	Persons	Person Years at Risk	Mean Person Years at Risk	Mean Age at Exposure	Mean Date of Exposure	Mean Age at Event	Mean Date of Event	Observed	Expected	O/E	CI Lower	CI Upper	Excess Risk	Persons	Person Years at Risk	Mean Person Years at Risk	Mean Age at Exposure	Mean Date of Exposure	Mean Age at Event	Mean Date of Event	Observed	Expected	O/E	CI Lower	CI Upper	Excess Risk	Persons	Person Years at Risk	Mean Person Years at Risk	Mean Age at Exposure	Mean Date of Exposure	Mean Age at Event	Mean Date of Event	Observed	Expected	O/E	CI Lower	CI Upper	Excess Risk	Persons	Person Years at Risk	Mean Person Years at Risk	Mean Age at Exposure
All Causes of Death	5660	1983.35	2.85#	2.78	2.93	481.27	14201	76394.5	5.38	63.28	2010.73	70.59	2012.58	3676	1130.79	3.25#	3.15	3.36	519.11	14201	49029.9	3.45	63.28	2010.73	68.65	2011.57	1486	601.02	2.47#	2.35	2.6	435.43	6460	20324.4	3.15	61.97	2008.26	73.23	2013.83	498	251.55	1.98#	1.81	2.16	350.07	2248	7040.21	3.13	59.85
All Malignant Cancers	3918	487.27	8.04#	7.79	8.3	449.08	14201	76394.5	5.38	63.28	2010.73	68.49	2012.3	2759	290.63	9.49#	9.14	9.85	503.44	14201	49029.9	3.45	63.28	2010.73	67.28	2011.44	883	141.66	6.23#	5.83	6.66	364.75	6460	20324.4	3.15	61.97	2008.26	70.61	2013.79	276	54.98	5.02#	4.45	5.65	313.94	2248	7040.21	3.13	59.85
Oral Cavity and Pharynx	2	7.98	0.25#	0.03	0.91	-0.78	14201	76394.5	5.38	63.28	2010.73	83.34	2015.99	0	4.8	0.00#	0	0.77	-0.98	14201	49029.9	3.45	63.28	2010.73			1	2.28	0.44	0.01	2.44	-0.63	6460	20324.4	3.15	61.97	2008.26	99.34	2013.7	1	0.89	1.12	0.03	6.24	0.15	2248	7040.21	3.13	59.85
Lip	0	0.07	0	0	54.68	-0.01	14201	76394.5	5.38	63.28	2010.73			0	0.04	0	0	94.47	-0.01	14201	49029.9	3.45	63.28	2010.73			0	0.02	0	0	184.02	-0.01	6460	20324.4	3.15	61.97	2008.26			0	0.01	0	0	441.18	-0.01	2248	7040.21	3.13	59.85
Tongue	1	2	0.5	0.01	2.78	-0.13	14201	76394.5	5.38	63.28	2010.73	99.34	2013.7	0	1.2	0	0	3.06	-0.25	14201	49029.9	3.45	63.28	2010.73			1	0.57	1.75	0.04	9.73	0.21	6460	20324.4	3.15	61.97	2008.26	99.34	2013.7	0	0.23	0	0	16.18	-0.32	2248	7040.21	3.13	59.85
Salivary Gland	1	0.82	1.22	0.03	6.81	0.02	14201	76394.5	5.38	63.28	2010.73	67.33	2018.28	0	0.47	0	0	7.87	-0.1	14201	49029.9	3.45	63.28	2010.73			0	0.25	0	0	15.04	-0.12	6460	20324.4	3.15	61.97	2008.26			1	0.1	9.66	0.24	53.82	1.27	2248	7040.21	3.13	59.85
Floor of Mouth	0	0.08	0	0	45.27	-0.01	14201	76394.5	5.38	63.28	2010.73			0	0.05	0	0	70.34	-0.01	14201	49029.9	3.45	63.28	2010.73			0	0.02	0	0	172.53	-0.01	6460	20324.4	3.15	61.97	2008.26			0	0.01	0	0	481.47	-0.01	2248	7040.21	3.13	59.85
Gum and Other Mouth	0	1.1	0	0	3.36	-0.14	14201	76394.5	5.38	63.28	2010.73			0	0.64	0	0	5.74	-0.13	14201	49029.9	3.45	63.28	2010.73			0	0.32	0	0	11.43	-0.16	6460	20324.4	3.15	61.97	2008.26			0	0.13	0	0	28.09	-0.19	2248	7040.21	3.13	59.85
Nasopharynx	0	0.55	0	0	6.73	-0.07	14201	76394.5	5.38	63.28	2010.73			0	0.34	0	0	10.82	-0.07	14201	49029.9	3.45	63.28	2010.73			0	0.15	0	0	24.25	-0.07	6460	20324.4	3.15	61.97	2008.26			0	0.06	0	0	66.68	-0.08	2248	7040.21	3.13	59.85
Tonsil	0	0.77	0	0	4.8	-0.1	14201	76394.5	5.38	63.28	2010.73			0	0.47	0	0	7.84	-0.1	14201	49029.9	3.45	63.28	2010.73			0	0.22	0	0	17.13	-0.11	6460	20324.4	3.15	61.97	2008.26			0	0.08	0	0	44.48	-0.12	2248	7040.21	3.13	59.85
Oropharynx	0	0.82	0	0	4.51	-0.11	14201	76394.5	5.38	63.28	2010.73			0	0.49	0	0	7.56	-0.1	14201	49029.9	3.45	63.28	2010.73			0	0.24	0	0	15.63	-0.12	6460	20324.4	3.15	61.97	2008.26			0	0.09	0	0	38.95	-0.13	2248	7040.21	3.13	59.85
Hypopharynx	0	0.33	0	0	11.16	-0.04	14201	76394.5	5.38	63.28	2010.73			0	0.2	0	0	18.26	-0.04	14201	49029.9	3.45	63.28	2010.73			0	0.09	0	0	39.79	-0.05	6460	20324.4	3.15	61.97	2008.26			0	0.04	0	0	102.62	-0.05	2248	7040.21	3.13	59.85
Other Oral Cavity and Pharynx	0	1.44	0	0	2.55	-0.19	14201	76394.5	5.38	63.28	2010.73			0	0.89	0	0	4.12	-0.18	14201	49029.9	3.45	63.28	2010.73			0	0.4	0	0	9.14	-0.2	6460	20324.4	3.15	61.97	2008.26			0	0.15	0	0	25.32	-0.21	2248	7040.21	3.13	59.85
Digestive System	119	125.56	0.95	0.79	1.13	-0.86	14201	76394.5	5.38	63.28	2010.73	72.35	2012.96	66	74.9	0.88	0.68	1.12	-1.82	14201	49029.9	3.45	63.28	2010.73	71.57	2012.02	40	36.46	1.1	0.78	1.49	1.74	6460	20324.4	3.15	61.97	2008.26	73.44	2013.47	13	14.19	0.92	0.49	1.57	-1.69	2248	7040.21	3.13	59.85
Esophagus	9	14.77	0.61	0.28	1.16	-0.76	14201	76394.5	5.38	63.28	2010.73	70.74	2012.9	7	8.96	0.78	0.31	1.61	-0.4	14201	49029.9	3.45	63.28	2010.73	71.03	2012.71	2	4.2	0.48	0.06	1.72	-1.08	6460	20324.4	3.15	61.97	2008.26	69.75	2013.54	0	1.61	0	0	2.3	-2.28	2248	7040.21	3.13	59.85
Stomach	6	9.4	0.64	0.23	1.39	-0.44	14201	76394.5	5.38	63.28	2010.73	70.52	2011.16	3	5.7	0.53	0.11	1.54	-0.55	14201	49029.9	3.45	63.28	2010.73	69.17	2007.7	2	2.7	0.74	0.09	2.68	-0.34	6460	20324.4	3.15	61.97	2008.26	68.54	2013.16	1	1	1	0.03	5.55	-0.01	2248	7040.21	3.13	59.85
Small Intestine	1	1.12	0.9	0.02	5	-0.02	14201	76394.5	5.38	63.28	2010.73	95.09	2015.04	0	0.65	0	0	5.69	-0.13	14201	49029.9	3.45	63.28	2010.73			1	0.33	3.02	0.08	16.84	0.33	6460	20324.4	3.15	61.97	2008.26	95.09	2015.04	0	0.14	0	0	26.99	-0.19	2248	7040.21	3.13	59.85
Colon and Rectum	35	41.94	0.83	0.58	1.16	-0.91	14201	76394.5	5.38	63.28	2010.73	72.72	2013.15	17	25.22	0.67	0.39	1.08	-1.68	14201	49029.9	3.45	63.28	2010.73	71.47	2013.05	14	12.1	1.16	0.63	1.94	0.93	6460	20324.4	3.15	61.97	2008.26	76.3	2012.76	4	4.62	0.87	0.24	2.22	-0.88	2248	7040.21	3.13	59.85
Colon excluding Rectum	28	34.08	0.82	0.55	1.19	-0.8	14201	76394.5	5.38	63.28	2010.73	73.48	2012.66	12	20.49	0.59	0.3	1.02	-1.73	14201	49029.9	3.45	63.28	2010.73	73.67	2011.95	13	9.84	1.32	0.7	2.26	1.56	6460	20324.4	3.15	61.97	2008.26	75.69	2012.98	3	3.75	0.8	0.16	2.34	-1.07	2248	7040.21	3.13	59.85
Rectum and Rectosigmoid Junction	7	7.86	0.89	0.36	1.83	-0.11	14201	76394.5	5.38	63.28	2010.73	69.68	2015.14	5	4.73	1.06	0.34	2.47	0.05	14201	49029.9	3.45	63.28	2010.73	66.18	2015.69	1	2.26	0.44	0.01	2.46	-0.62	6460	20324.4	3.15	61.97	2008.26	84.25	2009.95	1	0.87	1.15	0.03	6.43	0.19	2248	7040.21	3.13	59.85
Anus, Anal Canal and Anorectum	0	0.58	0	0	6.39	-0.08	14201	76394.5	5.38	63.28	2010.73			0	0.34	0	0	10.89	-0.07	14201	49029.9	3.45	63.28	2010.73			0	0.17	0	0	21.76	-0.08	6460	20324.4	3.15	61.97	2008.26			0	0.07	0	0	53.14	-0.1	2248	7040.21	3.13	59.85
Liver and Intrahepatic Bile Duct	23	20.15	1.14	0.72	1.71	0.37	14201	76394.5	5.38	63.28	2010.73	68.92	2013.66	14	11.96	1.17	0.64	1.96	0.42	14201	49029.9	3.45	63.28	2010.73	70.5	2012.8	6	5.87	1.02	0.38	2.22	0.06	6460	20324.4	3.15	61.97	2008.26	63.6	2013.99	3	2.32	1.29	0.27	3.78	0.97	2248	7040.21	3.13	59.85
Liver	20	15.57	1.28	0.78	1.98	0.58	14201	76394.5	5.38	63.28	2010.73	67.07	2013.7	12	9.31	1.29	0.67	2.25	0.55	14201	49029.9	3.45	63.28	2010.73	68.12	2013.12	6	4.5	1.33	0.49	2.9	0.74	6460	20324.4	3.15	61.97	2008.26	63.6	2013.99	2	1.75	1.14	0.14	4.12	0.35	2248	7040.21	3.13	59.85
Intrahepatic Bile Duct	3	4.58	0.65	0.13	1.91	-0.21	14201	76394.5	5.38	63.28	2010.73	81.22	2013.4	2	2.65	0.76	0.09	2.73	-0.13	14201	49029.9	3.45	63.28	2010.73	84.75	2010.91	0	1.37	0	0	2.69	-0.67	6460	20324.4	3.15	61.97	2008.26			1	0.57	1.77	0.04	9.85	0.62	2248	7040.21	3.13	59.85
Gallbladder	3	1.53	1.96	0.4	5.73	0.19	14201	76394.5	5.38	63.28	2010.73	65.28	2014.93	1	0.9	1.11	0.03	6.17	0.02	14201	49029.9	3.45	63.28	2010.73	59.67	2014.04	2	0.45	4.42	0.54	15.96	0.76	6460	20324.4	3.15	61.97	2008.26	68.09	2015.37	0	0.17	0	0	21.16	-0.25	2248	7040.21	3.13	59.85
Other Biliary	3	1.39	2.15	0.44	6.29	0.21	14201	76394.5	5.38	63.28	2010.73	71.17	2005.7	2	0.81	2.47	0.3	8.91	0.24	14201	49029.9	3.45	63.28	2010.73	63.87	2003.7	1	0.41	2.42	0.06	13.5	0.29	6460	20324.4	3.15	61.97	2008.26	85.75	2009.7	0	0.17	0	0	21.77	-0.24	2248	7040.21	3.13	59.85
Pancreas	36	32.89	1.09	0.77	1.52	0.41	14201	76394.5	5.38	63.28	2010.73	74.55	2012.76	21	19.33	1.09	0.67	1.66	0.34	14201	49029.9	3.45	63.28	2010.73	74.33	2011.42	10	9.69	1.03	0.49	1.9	0.15	6460	20324.4	3.15	61.97	2008.26	73.2	2013.79	5	3.87	1.29	0.42	3.02	1.61	2248	7040.21	3.13	59.85
Retroperitoneum	0	0.2	0	0	18.67	-0.03	14201	76394.5	5.38	63.28	2010.73			0	0.12	0	0	31.62	-0.02	14201	49029.9	3.45	63.28	2010.73			0	0.06	0	0	64.43	-0.03	6460	20324.4	3.15	61.97	2008.26			0	0.02	0	0	155.73	-0.03	2248	7040.21	3.13	59.85
Peritoneum, Omentum and Mesentery	2	0.57	3.5	0.42	12.65	0.19	14201	76394.5	5.38	63.28	2010.73	78.87	2016.58	1	0.33	3.01	0.08	16.77	0.14	14201	49029.9	3.45	63.28	2010.73	68.5	2018.79	1	0.17	5.9	0.15	32.86	0.41	6460	20324.4	3.15	61.97	2008.26	89.24	2014.37	0	0.07	0	0	53.34	-0.1	2248	7040.21	3.13	59.85
Other Digestive Organs	1	1.01	0.99	0.02	5.49	0	14201	76394.5	5.38	63.28	2010.73	73.08	2015.2	0	0.58	0	0	6.38	-0.12	14201	49029.9	3.45	63.28	2010.73			1	0.31	3.26	0.08	18.16	0.34	6460	20324.4	3.15	61.97	2008.26	73.08	2015.2	0	0.13	0	0	28.44	-0.18	2248	7040.21	3.13	59.85
Respiratory System	145	142.81	1.02	0.86	1.19	0.29	14201	76394.5	5.38	63.28	2010.73	73.51	2013.33	76	87.22	0.87	0.69	1.09	-2.29	14201	49029.9	3.45	63.28	2010.73	71.24	2011.87	50	40.6	1.23	0.91	1.62	4.63	6460	20324.4	3.15	61.97	2008.26	75.37	2014.17	19	14.98	1.27	0.76	1.98	5.7	2248	7040.21	3.13	59.85
Nose, Nasal Cavity and Middle Ear	1	0.39	2.54	0.06	14.17	0.08	14201	76394.5	5.38	63.28	2010.73	73.42	2018.95	0	0.24	0	0	15.6	-0.05	14201	49029.9	3.45	63.28	2010.73			0	0.11	0	0	32.72	-0.06	6460	20324.4	3.15	61.97	2008.26			1	0.04	22.71	0.57	126.53	1.36	2248	7040.21	3.13	59.85
Larynx	1	3.61	0.28	0.01	1.54	-0.34	14201	76394.5	5.38	63.28	2010.73	85.92	2009.45	0	2.23	0	0	1.66	-0.45	14201	49029.9	3.45	63.28	2010.73			1	1.01	0.99	0.03	5.51	-0.01	6460	20324.4	3.15	61.97	2008.26	85.92	2009.45	0	0.37	0	0	9.95	-0.53	2248	7040.21	3.13	59.85
Lung and Bronchus	140	138.32	1.01	0.85	1.19	0.22	14201	76394.5	5.38	63.28	2010.73	73.36	2013.26	75	84.47	0.89	0.7	1.11	-1.93	14201	49029.9	3.45	63.28	2010.73	71.14	2011.83	47	39.33	1.19	0.88	1.59	3.77	6460	20324.4	3.15	61.97	2008.26	75.15	2014.15	18	14.51	1.24	0.74	1.96	4.96	2248	7040.21	3.13	59.85
Pleura	2	0.3	6.74	0.82	24.35	0.22	14201	76394.5	5.38	63.28	2010.73	74.17	2015.83	1	0.17	5.86	0.15	32.65	0.17	14201	49029.9	3.45	63.28	2010.73	78.33	2014.53	1	0.09	11.43	0.29	63.7	0.45	6460	20324.4	3.15	61.97	2008.26	70	2017.12	0	0.04	0	0	95.8	-0.05	2248	7040.21	3.13	59.85
Trachea, Mediastinum and Other Respiratory Organs	1	0.19	5.17	0.13	28.79	0.11	14201	76394.5	5.38	63.28	2010.73	80.42	2016.79	0	0.12	0	0	31.84	-0.02	14201	49029.9	3.45	63.28	2010.73			1	0.06	18.04	0.46	100.53	0.46	6460	20324.4	3.15	61.97	2008.26	80.42	2016.79	0	0.02	0	0	165.73	-0.03	2248	7040.21	3.13	59.85
Bones and Joints	1	0.87	1.15	0.03	6.42	0.02	14201	76394.5	5.38	63.28	2010.73	75.66	2015.53	0	0.51	0	0	7.3	-0.1	14201	49029.9	3.45	63.28	2010.73			1	0.26	3.91	0.1	21.78	0.37	6460	20324.4	3.15	61.97	2008.26	75.66	2015.53	0	0.11	0	0	34.62	-0.15	2248	7040.21	3.13	59.85
Soft Tissue including Heart	2	3.08	0.65	0.08	2.35	-0.14	14201	76394.5	5.38	63.28	2010.73	80.52	2008.58	2	1.83	1.09	0.13	3.94	0.03	14201	49029.9	3.45	63.28	2010.73	80.52	2008.58	0	0.9	0	0	4.12	-0.44	6460	20324.4	3.15	61.97	2008.26			0	0.35	0	0	10.48	-0.5	2248	7040.21	3.13	59.85
Skin excluding Basal and Squamous	8	11.18	0.72	0.31	1.41	-0.42	14201	76394.5	5.38	63.28	2010.73	75.47	2014.9	2	6.56	0.31	0.04	1.1	-0.93	14201	49029.9	3.45	63.28	2010.73	78.67	2015.08	3	3.3	0.91	0.19	2.66	-0.15	6460	20324.4	3.15	61.97	2008.26	75.19	2012.81	3	1.33	2.26	0.47	6.61	2.38	2248	7040.21	3.13	59.85
Melanoma of the Skin	7	7.75	0.9	0.36	1.86	-0.1	14201	76394.5	5.38	63.28	2010.73	75.03	2015.02	1	4.64	0.22	0.01	1.2	-0.74	14201	49029.9	3.45	63.28	2010.73	78.76	2016.12	3	2.25	1.33	0.28	3.9	0.37	6460	20324.4	3.15	61.97	2008.26	75.19	2012.81	3	0.86	3.47	0.72	10.14	3.03	2248	7040.21	3.13	59.85
Other Non-Epithelial Skin	1	3.43	0.29	0.01	1.62	-0.32	14201	76394.5	5.38	63.28	2010.73	78.59	2014.04	1	1.92	0.52	0.01	2.9	-0.19	14201	49029.9	3.45	63.28	2010.73	78.59	2014.04	0	1.05	0	0	3.51	-0.52	6460	20324.4	3.15	61.97	2008.26			0	0.46	0	0	7.98	-0.66	2248	7040.21	3.13	59.85
Breast	9	18.06	0.50#	0.23	0.95	-1.19	14201	76394.5	5.38	63.28	2010.73	77.2	2014.86	1	10.75	0.09#	0	0.52	-1.99	14201	49029.9	3.45	63.28	2010.73	62.83	2009.53	3	5.28	0.57	0.12	1.66	-1.12	6460	20324.4	3.15	61.97	2008.26	77.53	2013.67	5	2.03	2.46	0.8	5.75	4.22	2248	7040.21	3.13	59.85
Female Genital System	6	13.36	0.45#	0.16	0.98	-0.96	14201	76394.5	5.38	63.28	2010.73	71.96	2011.86	4	7.96	0.5	0.14	1.29	-0.81	14201	49029.9	3.45	63.28	2010.73	68.88	2012.18	2	3.92	0.51	0.06	1.84	-0.94	6460	20324.4	3.15	61.97	2008.26	78.13	2011.2	0	1.48	0	0	2.49	-2.1	2248	7040.21	3.13	59.85
Cervix Uteri	0	1.22	0	0	3.02	-0.16	14201	76394.5	5.38	63.28	2010.73			0	0.77	0	0	4.82	-0.16	14201	49029.9	3.45	63.28	2010.73			0	0.34	0	0	10.9	-0.17	6460	20324.4	3.15	61.97	2008.26			0	0.12	0	0	31.28	-0.17	2248	7040.21	3.13	59.85
Corpus and Uterus, NOS	3	4.28	0.7	0.14	2.05	-0.17	14201	76394.5	5.38	63.28	2010.73	68.89	2013.95	3	2.5	1.2	0.25	3.5	0.1	14201	49029.9	3.45	63.28	2010.73	68.89	2013.95	0	1.28	0	0	2.87	-0.63	6460	20324.4	3.15	61.97	2008.26			0	0.5	0	0	7.43	-0.7	2248	7040.21	3.13	59.85
Corpus Uteri	2	2.06	0.97	0.12	3.51	-0.01	14201	76394.5	5.38	63.28	2010.73	65.25	2017.95	2	1.2	1.67	0.2	6.03	0.16	14201	49029.9	3.45	63.28	2010.73	65.25	2017.95	0	0.62	0	0	6	-0.3	6460	20324.4	3.15	61.97	2008.26			0	0.25	0	0	14.96	-0.35	2248	7040.21	3.13	59.85
Uterus, NOS	1	2.22	0.45	0.01	2.51	-0.16	14201	76394.5	5.38	63.28	2010.73	76.17	2005.95	1	1.31	0.77	0.02	4.27	-0.06	14201	49029.9	3.45	63.28	2010.73	76.17	2005.95	0	0.67	0	0	5.52	-0.33	6460	20324.4	3.15	61.97	2008.26			0	0.25	0	0	14.78	-0.35	2248	7040.21	3.13	59.85
Ovary	2	6.84	0.29	0.04	1.06	-0.63	14201	76394.5	5.38	63.28	2010.73	74	2008.37	1	4.13	0.24	0.01	1.35	-0.64	14201	49029.9	3.45	63.28	2010.73	68.83	2006.87	1	1.98	0.51	0.01	2.81	-0.48	6460	20324.4	3.15	61.97	2008.26	79.17	2009.87	0	0.73	0	0	5.06	-1.04	2248	7040.21	3.13	59.85
Vagina	0	0.2	0	0	18.8	-0.03	14201	76394.5	5.38	63.28	2010.73			0	0.11	0	0	32.94	-0.02	14201	49029.9	3.45	63.28	2010.73			0	0.06	0	0	61.22	-0.03	6460	20324.4	3.15	61.97	2008.26			0	0.02	0	0	154.02	-0.03	2248	7040.21	3.13	59.85
Vulva	0	0.53	0	0	6.94	-0.07	14201	76394.5	5.38	63.28	2010.73			0	0.29	0	0	12.72	-0.06	14201	49029.9	3.45	63.28	2010.73			0	0.17	0	0	22.09	-0.08	6460	20324.4	3.15	61.97	2008.26			0	0.07	0	0	49.39	-0.11	2248	7040.21	3.13	59.85
Other Female Genital Organs	1	0.29	3.4	0.09	18.97	0.09	14201	76394.5	5.38	63.28	2010.73	77.09	2012.54	0	0.16	0	0	22.37	-0.03	14201	49029.9	3.45	63.28	2010.73			1	0.09	11.12	0.28	61.98	0.45	6460	20324.4	3.15	61.97	2008.26	77.09	2012.54	0	0.04	0	0	94.78	-0.06	2248	7040.21	3.13	59.85
Male Genital System	18	35.37	0.51#	0.3	0.8	-2.27	14201	76394.5	5.38	63.28	2010.73	75.82	2012.17	9	20.27	0.44#	0.2	0.84	-2.3	14201	49029.9	3.45	63.28	2010.73	75.89	2009.54	7	10.68	0.66	0.26	1.35	-1.81	6460	20324.4	3.15	61.97	2008.26	76.25	2013.86	2	4.42	0.45	0.05	1.64	-3.43	2248	7040.21	3.13	59.85
Prostate	17	34.85	0.49#	0.28	0.78	-2.34	14201	76394.5	5.38	63.28	2010.73	77.02	2011.98	9	19.96	0.45#	0.21	0.86	-2.24	14201	49029.9	3.45	63.28	2010.73	75.89	2009.54	6	10.53	0.57	0.21	1.24	-2.23	6460	20324.4	3.15	61.97	2008.26	79.73	2013.59	2	4.36	0.46	0.06	1.66	-3.35	2248	7040.21	3.13	59.85
Testis	1	0.14	6.93	0.18	38.6	0.11	14201	76394.5	5.38	63.28	2010.73	55.42	2015.45	0	0.09	0	0	39.79	-0.02	14201	49029.9	3.45	63.28	2010.73			1	0.04	26.17	0.66	145.81	0.47	6460	20324.4	3.15	61.97	2008.26	55.42	2015.45	0	0.01	0	0	275.1	-0.02	2248	7040.21	3.13	59.85
Penis	0	0.31	0	0	11.92	-0.04	14201	76394.5	5.38	63.28	2010.73			0	0.18	0	0	20.49	-0.04	14201	49029.9	3.45	63.28	2010.73			0	0.09	0	0	40.42	-0.04	6460	20324.4	3.15	61.97	2008.26			0	0.04	0	0	96.71	-0.05	2248	7040.21	3.13	59.85
Other Male Genital Organs	0	0.06	0	0	57.44	-0.01	14201	76394.5	5.38	63.28	2010.73			0	0.04	0	0	102.23	-0.01	14201	49029.9	3.45	63.28	2010.73			0	0.02	0	0	187.02	-0.01	6460	20324.4	3.15	61.97	2008.26			0	0.01	0	0	438.26	-0.01	2248	7040.21	3.13	59.85
Urinary System	3423	29.15	117.44#	113.54	121.44	444.25	14201	76394.5	5.38	63.28	2010.73	67.82	2012.2	2490	16.87	147.59#	141.85	153.51	504.41	14201	49029.9	3.45	63.28	2010.73	66.82	2011.41	717	8.71	82.33#	76.41	88.58	348.49	6460	20324.4	3.15	61.97	2008.26	69.61	2013.79	216	3.57	60.57#	52.76	69.2	301.74	2248	7040.21	3.13	59.85
Urinary Bladder	10	15.99	0.63	0.3	1.15	-0.78	14201	76394.5	5.38	63.28	2010.73	79.32	2014.86	4	9.04	0.44	0.12	1.13	-1.03	14201	49029.9	3.45	63.28	2010.73	79.33	2011.45	4	4.89	0.82	0.22	2.1	-0.44	6460	20324.4	3.15	61.97	2008.26	75.92	2016.58	2	2.07	0.97	0.12	3.49	-0.1	2248	7040.21	3.13	59.85
Kidney and Renal Pelvis	3410	12.36	275.95#	266.77	285.37	444.75	14201	76394.5	5.38	63.28	2010.73	67.78	2012.19	2484	7.39	336.33#	323.23	349.82	505.12	14201	49029.9	3.45	63.28	2010.73	66.8	2011.41	712	3.58	199.00#	184.65	214.17	348.56	6460	20324.4	3.15	61.97	2008.26	69.59	2013.77	214	1.39	153.56#	133.67	175.57	301.99	2248	7040.21	3.13	59.85
Ureter	0	0.38	0	0	9.7	-0.05	14201	76394.5	5.38	63.28	2010.73			0	0.21	0	0	17.18	-0.04	14201	49029.9	3.45	63.28	2010.73			0	0.12	0	0	31.75	-0.06	6460	20324.4	3.15	61.97	2008.26			0	0.05	0	0	74.64	-0.07	2248	7040.21	3.13	59.85
Other Urinary Organs	3	0.42	7.21#	1.49	21.07	0.34	14201	76394.5	5.38	63.28	2010.73	68.53	2013.84	2	0.23	8.53#	1.03	30.83	0.36	14201	49029.9	3.45	63.28	2010.73	74.05	2012.5	1	0.13	7.84	0.2	43.7	0.43	6460	20324.4	3.15	61.97	2008.26	57.5	2016.54	0	0.05	0	0	68.03	-0.08	2248	7040.21	3.13	59.85
Eye and Orbit	0	0.24	0	0	15.33	-0.03	14201	76394.5	5.38	63.28	2010.73			0	0.14	0	0	26.06	-0.03	14201	49029.9	3.45	63.28	2010.73			0	0.07	0	0	52.24	-0.03	6460	20324.4	3.15	61.97	2008.26			0	0.03	0	0	129.33	-0.04	2248	7040.21	3.13	59.85
Brain and Other Nervous System	21	11.15	1.88#	1.17	2.88	1.29	14201	76394.5	5.38	63.28	2010.73	71.97	2011.58	15	6.78	2.21#	1.24	3.65	1.68	14201	49029.9	3.45	63.28	2010.73	69.95	2011.21	6	3.16	1.9	0.7	4.14	1.4	6460	20324.4	3.15	61.97	2008.26	77.02	2012.5	0	1.21	0	0	3.05	-1.72	2248	7040.21	3.13	59.85
Endocrine System	4	1.97	2.03	0.55	5.19	0.27	14201	76394.5	5.38	63.28	2010.73	81.21	2011.87	2	1.16	1.72	0.21	6.22	0.17	14201	49029.9	3.45	63.28	2010.73	76.97	2009.37	2	0.58	3.44	0.42	12.44	0.7	6460	20324.4	3.15	61.97	2008.26	85.46	2014.37	0	0.23	0	0	15.89	-0.33	2248	7040.21	3.13	59.85
Thyroid	2	1.43	1.4	0.17	5.04	0.07	14201	76394.5	5.38	63.28	2010.73	77.75	2015.04	1	0.83	1.2	0.03	6.68	0.03	14201	49029.9	3.45	63.28	2010.73	67.25	2012.2	1	0.43	2.34	0.06	13.05	0.28	6460	20324.4	3.15	61.97	2008.26	88.25	2017.87	0	0.17	0	0	21.31	-0.25	2248	7040.21	3.13	59.85
Other Endocrine including Thymus	2	0.54	3.7	0.45	13.35	0.19	14201	76394.5	5.38	63.28	2010.73	84.68	2008.7	1	0.33	3.05	0.08	16.97	0.14	14201	49029.9	3.45	63.28	2010.73	86.68	2006.53	1	0.15	6.5	0.16	36.24	0.42	6460	20324.4	3.15	61.97	2008.26	82.67	2010.87	0	0.06	0	0	62.47	-0.08	2248	7040.21	3.13	59.85
Lymphoma	13	19.15	0.68	0.36	1.16	-0.81	14201	76394.5	5.38	63.28	2010.73	80.05	2013.8	8	11.28	0.71	0.31	1.4	-0.67	14201	49029.9	3.45	63.28	2010.73	77.46	2012.78	4	5.63	0.71	0.19	1.82	-0.8	6460	20324.4	3.15	61.97	2008.26	84.81	2016.1	1	2.25	0.45	0.01	2.48	-1.77	2248	7040.21	3.13	59.85
Hodgkin Lymphoma	1	0.8	1.25	0.03	6.97	0.03	14201	76394.5	5.38	63.28	2010.73	79.42	2009.7	1	0.48	2.07	0.05	11.54	0.11	14201	49029.9	3.45	63.28	2010.73	79.42	2009.7	0	0.23	0	0	16.18	-0.11	6460	20324.4	3.15	61.97	2008.26			0	0.09	0	0	41.88	-0.13	2248	7040.21	3.13	59.85
Non-Hodgkin Lymphoma	12	18.35	0.65	0.34	1.14	-0.83	14201	76394.5	5.38	63.28	2010.73	80.1	2014.14	7	10.8	0.65	0.26	1.34	-0.77	14201	49029.9	3.45	63.28	2010.73	77.18	2013.21	4	5.4	0.74	0.2	1.9	-0.69	6460	20324.4	3.15	61.97	2008.26	84.81	2016.1	1	2.16	0.46	0.01	2.58	-1.65	2248	7040.21	3.13	59.85
Myeloma	8	10.17	0.79	0.34	1.55	-0.28	14201	76394.5	5.38	63.28	2010.73	75.42	2014.05	4	5.95	0.67	0.18	1.72	-0.4	14201	49029.9	3.45	63.28	2010.73	75.8	2014.1	2	3.02	0.66	0.08	2.4	-0.5	6460	20324.4	3.15	61.97	2008.26	71.92	2011.25	2	1.21	1.66	0.2	6	1.13	2248	7040.21	3.13	59.85
Leukemia	10	20.05	0.50#	0.24	0.92	-1.32	14201	76394.5	5.38	63.28	2010.73	72.64	2011.94	4	11.67	0.34#	0.09	0.88	-1.56	14201	49029.9	3.45	63.28	2010.73	71.71	2005.68	3	5.97	0.5	0.1	1.47	-1.46	6460	20324.4	3.15	61.97	2008.26	76.25	2015.73	3	2.41	1.24	0.26	3.63	0.83	2248	7040.21	3.13	59.85
Lymphocytic Leukemia	3	5.39	0.56	0.11	1.63	-0.31	14201	76394.5	5.38	63.28	2010.73	71.41	2012.23	1	3.1	0.32	0.01	1.8	-0.43	14201	49029.9	3.45	63.28	2010.73	73.75	2003.2	1	1.62	0.62	0.02	3.44	-0.31	6460	20324.4	3.15	61.97	2008.26	79.08	2017.95	1	0.67	1.5	0.04	8.38	0.48	2248	7040.21	3.13	59.85
Acute Lymphocytic Leukemia	3	0.73	4.08	0.84	11.94	0.3	14201	76394.5	5.38	63.28	2010.73	71.41	2012.23	1	0.44	2.26	0.06	12.61	0.11	14201	49029.9	3.45	63.28	2010.73	73.75	2003.2	1	0.21	4.76	0.12	26.53	0.39	6460	20324.4	3.15	61.97	2008.26	79.08	2017.95	1	0.08	12.1	0.31	67.44	1.3	2248	7040.21	3.13	59.85
Chronic Lymphocytic Leukemia	0	4.27	0.00#	0	0.86	-0.56	14201	76394.5	5.38	63.28	2010.73			0	2.44	0	0	1.51	-0.5	14201	49029.9	3.45	63.28	2010.73			0	1.29	0	0	2.85	-0.64	6460	20324.4	3.15	61.97	2008.26			0	0.53	0	0	6.92	-0.76	2248	7040.21	3.13	59.85
Other Lymphocytic Leukemia	0	0.39	0	0	9.56	-0.05	14201	76394.5	5.38	63.28	2010.73			0	0.22	0	0	16.8	-0.04	14201	49029.9	3.45	63.28	2010.73			0	0.12	0	0	31.51	-0.06	6460	20324.4	3.15	61.97	2008.26			0	0.05	0	0	74.71	-0.07	2248	7040.21	3.13	59.85
Myeloid and Monocytic Leukemia	6	10.29	0.58	0.21	1.27	-0.56	14201	76394.5	5.38	63.28	2010.73	71.99	2012.23	2	5.99	0.33	0.04	1.21	-0.81	14201	49029.9	3.45	63.28	2010.73	66.42	2005.08	2	3.05	0.66	0.08	2.37	-0.52	6460	20324.4	3.15	61.97	2008.26	74.83	2014.62	2	1.25	1.6	0.19	5.8	1.07	2248	7040.21	3.13	59.85
Acute Myeloid Leukemia	5	8.47	0.59	0.19	1.38	-0.45	14201	76394.5	5.38	63.28	2010.73	72.8	2010.94	2	4.95	0.4	0.05	1.46	-0.6	14201	49029.9	3.45	63.28	2010.73	66.42	2005.08	2	2.51	0.8	0.1	2.88	-0.25	6460	20324.4	3.15	61.97	2008.26	74.83	2014.62	1	1.01	0.99	0.02	5.49	-0.02	2248	7040.21	3.13	59.85
Acute Monocytic Leukemia	0	0.09	0	0	40.97	-0.01	14201	76394.5	5.38	63.28	2010.73			0	0.05	0	0	69.59	-0.01	14201	49029.9	3.45	63.28	2010.73			0	0.03	0	0	139.86	-0.01	6460	20324.4	3.15	61.97	2008.26			0	0.01	0	0	346.51	-0.02	2248	7040.21	3.13	59.85
Chronic Myeloid Leukemia	0	0.91	0	0	4.05	-0.12	14201	76394.5	5.38	63.28	2010.73			0	0.53	0	0	6.98	-0.11	14201	49029.9	3.45	63.28	2010.73			0	0.27	0	0	13.7	-0.13	6460	20324.4	3.15	61.97	2008.26			0	0.11	0	0	32.53	-0.16	2248	7040.21	3.13	59.85
Other Myeloid/Monocytic Leukemia	1	0.81	1.24	0.03	6.88	0.02	14201	76394.5	5.38	63.28	2010.73	67.92	2018.7	0	0.46	0	0	8.1	-0.09	14201	49029.9	3.45	63.28	2010.73			0	0.25	0	0	15.01	-0.12	6460	20324.4	3.15	61.97	2008.26			1	0.11	9.26	0.23	51.59	1.27	2248	7040.21	3.13	59.85
Other Leukemia	1	4.38	0.23	0.01	1.27	-0.44	14201	76394.5	5.38	63.28	2010.73	80.25	2009.37	1	2.57	0.39	0.01	2.16	-0.32	14201	49029.9	3.45	63.28	2010.73	80.25	2009.37	0	1.31	0	0	2.83	-0.64	6460	20324.4	3.15	61.97	2008.26			0	0.5	0	0	7.36	-0.71	2248	7040.21	3.13	59.85
Other Acute Leukemia	0	1.56	0	0	2.36	-0.2	14201	76394.5	5.38	63.28	2010.73			0	0.95	0	0	3.89	-0.19	14201	49029.9	3.45	63.28	2010.73			0	0.45	0	0	8.17	-0.22	6460	20324.4	3.15	61.97	2008.26			0	0.17	0	0	22.28	-0.24	2248	7040.21	3.13	59.85
Aleukemic, Subleukemic and NOS	1	2.82	0.36	0.01	1.98	-0.24	14201	76394.5	5.38	63.28	2010.73	80.25	2009.37	1	1.63	0.61	0.02	3.42	-0.13	14201	49029.9	3.45	63.28	2010.73	80.25	2009.37	0	0.85	0	0	4.32	-0.42	6460	20324.4	3.15	61.97	2008.26			0	0.34	0	0	10.98	-0.48	2248	7040.21	3.13	59.85
Miscellaneous Malignant Cancer	129	37.12	3.48#	2.9	4.13	12.03	14201	76394.5	5.38	63.28	2010.73	71.62	2012.73	76	21.97	3.46#	2.73	4.33	11.02	14201	49029.9	3.45	63.28	2010.73	70.31	2011.78	42	10.85	3.87#	2.79	5.23	15.32	6460	20324.4	3.15	61.97	2008.26	72.89	2013.67	11	4.3	2.56#	1.28	4.58	9.52	2248	7040.21	3.13	59.85
In situ, benign or unknown behavior neoplasm	15	13.12	1.14	0.64	1.89	0.25	14201	76394.5	5.38	63.28	2010.73	70.24	2013.22	8	7.37	1.09	0.47	2.14	0.13	14201	49029.9	3.45	63.28	2010.73	67.18	2012.57	5	4.04	1.24	0.4	2.89	0.47	6460	20324.4	3.15	61.97	2008.26	71.91	2012.55	2	1.71	1.17	0.14	4.23	0.41	2248	7040.21	3.13	59.85
Tuberculosis	1	0.47	2.13	0.05	11.89	0.07	14201	76394.5	5.38	63.28	2010.73	79.58	2010.62	1	0.28	3.53	0.09	19.66	0.15	14201	49029.9	3.45	63.28	2010.73	79.58	2010.62	0	0.14	0	0	27.15	-0.07	6460	20324.4	3.15	61.97	2008.26			0	0.05	0	0	74.63	-0.07	2248	7040.21	3.13	59.85
Syphilis	0	0.03	0	0	139.35	0	14201	76394.5	5.38	63.28	2010.73			0	0.02	0	0	238.59	0	14201	49029.9	3.45	63.28	2010.73			0	0.01	0	0	461.66	0	6460	20324.4	3.15	61.97	2008.26			0	0	0	0	1221.51	0	2248	7040.21	3.13	59.85
Septicemia	39	28.59	1.36	0.97	1.86	1.36	14201	76394.5	5.38	63.28	2010.73	71.05	2014.01	22	16.3	1.35	0.85	2.04	1.16	14201	49029.9	3.45	63.28	2010.73	70.07	2012.58	10	8.69	1.15	0.55	2.12	0.65	6460	20324.4	3.15	61.97	2008.26	70.38	2015.2	7	3.61	1.94	0.78	4	4.82	2248	7040.21	3.13	59.85
Other Infectious and Parasitic Diseases including HIV	36	17.27	2.08#	1.46	2.89	2.45	14201	76394.5	5.38	63.28	2010.73	71.87	2013.81	19	10.45	1.82#	1.09	2.84	1.74	14201	49029.9	3.45	63.28	2010.73	69.43	2012.61	15	4.97	3.02#	1.69	4.98	4.93	6460	20324.4	3.15	61.97	2008.26	74.18	2014.85	2	1.85	1.08	0.13	3.91	0.21	2248	7040.21	3.13	59.85
a - Do not use, not compatible with SEER incidence	0	2.43	0	0	1.52	-0.32	14201	76394.5	5.38	63.28	2010.73			0	1.69	0	0	2.18	-0.34	14201	49029.9	3.45	63.28	2010.73			0	0.58	0	0	6.41	-0.28	6460	20324.4	3.15	61.97	2008.26			0	0.16	0	0	22.69	-0.23	2248	7040.21	3.13	59.85
b - Do not use, not compatible with SEER incidence	36	14.84	2.43#	1.7	3.36	2.77	14201	76394.5	5.38	63.28	2010.73	71.87	2013.81	19	8.76	2.17#	1.31	3.39	2.09	14201	49029.9	3.45	63.28	2010.73	69.43	2012.61	15	4.4	3.41#	1.91	5.63	5.22	6460	20324.4	3.15	61.97	2008.26	74.18	2014.85	2	1.69	1.19	0.14	4.28	0.44	2248	7040.21	3.13	59.85
Diabetes Mellitus	112	60.84	1.84#	1.52	2.22	6.7	14201	76394.5	5.38	63.28	2010.73	75.16	2012.67	62	35.69	1.74#	1.33	2.23	5.37	14201	49029.9	3.45	63.28	2010.73	73.47	2011.82	40	17.99	2.22#	1.59	3.03	10.83	6460	20324.4	3.15	61.97	2008.26	76.47	2012.85	10	7.17	1.4	0.67	2.57	4.02	2248	7040.21	3.13	59.85
Alzheimers (ICD-9 and 10 only)	60	69.31	0.87	0.66	1.11	-1.22	14201	76394.5	5.38	63.28	2010.73	84.74	2014	18	33.92	0.53#	0.31	0.84	-3.25	14201	49029.9	3.45	63.28	2010.73	81.39	2012.98	28	23.43	1.19	0.79	1.73	2.25	6460	20324.4	3.15	61.97	2008.26	84.45	2013.44	14	11.96	1.17	0.64	1.96	2.9	2248	7040.21	3.13	59.85
Diseases of Heart	607	509.76	1.19#	1.1	1.29	12.73	14201	76394.5	5.38	63.28	2010.73	75.46	2012.94	318	290.65	1.09	0.98	1.22	5.58	14201	49029.9	3.45	63.28	2010.73	72.68	2011.69	208	154.36	1.35#	1.17	1.54	26.39	6460	20324.4	3.15	61.97	2008.26	77.35	2013.51	81	64.75	1.25	0.99	1.55	23.09	2248	7040.21	3.13	59.85
Hypertension without Heart Disease	37	21.55	1.72#	1.21	2.37	2.02	14201	76394.5	5.38	63.28	2010.73	77.72	2014.46	16	11.56	1.38	0.79	2.25	0.91	14201	49029.9	3.45	63.28	2010.73	74.32	2013.08	15	6.91	2.17#	1.22	3.58	3.98	6460	20324.4	3.15	61.97	2008.26	79.75	2015.28	6	3.09	1.94	0.71	4.23	4.13	2248	7040.21	3.13	59.85
Cerebrovascular Diseases	129	105.6	1.22#	1.02	1.45	3.06	14201	76394.5	5.38	63.28	2010.73	75.64	2012.72	77	59.02	1.30#	1.03	1.63	3.67	14201	49029.9	3.45	63.28	2010.73	73.55	2011.33	41	32.51	1.26	0.91	1.71	4.18	6460	20324.4	3.15	61.97	2008.26	77.89	2014.27	11	14.08	0.78	0.39	1.4	-4.37	2248	7040.21	3.13	59.85
Atherosclerosis	5	5.48	0.91	0.3	2.13	-0.06	14201	76394.5	5.38	63.28	2010.73	71.5	2010.17	2	3.2	0.62	0.08	2.26	-0.25	14201	49029.9	3.45	63.28	2010.73	63.84	2006.66	2	1.64	1.22	0.15	4.41	0.18	6460	20324.4	3.15	61.97	2008.26	83.75	2009.91	1	0.64	1.55	0.04	8.65	0.51	2248	7040.21	3.13	59.85
Aortic Aneurysm and Dissection	9	9.47	0.95	0.43	1.8	-0.06	14201	76394.5	5.38	63.28	2010.73	70.72	2014.94	4	5.78	0.69	0.19	1.77	-0.36	14201	49029.9	3.45	63.28	2010.73	65.35	2014.06	4	2.68	1.49	0.41	3.82	0.65	6460	20324.4	3.15	61.97	2008.26	76.65	2015.14	1	1.01	0.99	0.03	5.52	-0.01	2248	7040.21	3.13	59.85
Other Diseases of Arteries, Arterioles, Capillaries	11	7.4	1.49	0.74	2.66	0.47	14201	76394.5	5.38	63.28	2010.73	76.33	2012.37	8	4.2	1.9	0.82	3.75	0.77	14201	49029.9	3.45	63.28	2010.73	74.11	2011.62	1	2.25	0.44	0.01	2.48	-0.61	6460	20324.4	3.15	61.97	2008.26	91.16	2014.2	2	0.94	2.12	0.26	7.65	1.5	2248	7040.21	3.13	59.85
Pneumonia and Influenza	48	44.17	1.09	0.8	1.44	0.5	14201	76394.5	5.38	63.28	2010.73	79.79	2013.97	22	24.67	0.89	0.56	1.35	-0.54	14201	49029.9	3.45	63.28	2010.73	77.85	2011.7	20	13.72	1.46	0.89	2.25	3.09	6460	20324.4	3.15	61.97	2008.26	81.13	2015.8	6	5.79	1.04	0.38	2.26	0.3	2248	7040.21	3.13	59.85
Chronic Obstructive Pulmonary Disease and Allied Cond	104	129.15	0.81#	0.66	0.98	-3.29	14201	76394.5	5.38	63.28	2010.73	76.27	2013.36	50	73.54	0.68#	0.5	0.9	-4.8	14201	49029.9	3.45	63.28	2010.73	75.74	2012.23	39	39.22	0.99	0.71	1.36	-0.11	6460	20324.4	3.15	61.97	2008.26	75.32	2013.82	15	16.38	0.92	0.51	1.51	-1.96	2248	7040.21	3.13	59.85
Stomach and Duodenal Ulcers	2	2.55	0.79	0.1	2.84	-0.07	14201	76394.5	5.38	63.28	2010.73	67.42	2010.49	0	1.5	0	0	2.47	-0.31	14201	49029.9	3.45	63.28	2010.73			2	0.75	2.67	0.32	9.66	0.62	6460	20324.4	3.15	61.97	2008.26	67.42	2010.49	0	0.3	0	0	12.2	-0.43	2248	7040.21	3.13	59.85
Chronic Liver Disease and Cirrhosis	35	24.07	1.45#	1.01	2.02	1.43	14201	76394.5	5.38	63.28	2010.73	65.16	2013.54	21	15.12	1.39	0.86	2.12	1.2	14201	49029.9	3.45	63.28	2010.73	63.47	2012.41	12	6.56	1.83	0.95	3.2	2.68	6460	20324.4	3.15	61.97	2008.26	65.97	2015.19	2	2.39	0.84	0.1	3.02	-0.56	2248	7040.21	3.13	59.85
Nephritis, Nephrotic Syndrome and Nephrosis	90	38.64	2.33#	1.87	2.86	6.72	14201	76394.5	5.38	63.28	2010.73	75.75	2013.51	43	21.67	1.98#	1.44	2.67	4.35	14201	49029.9	3.45	63.28	2010.73	72.49	2012.94	33	11.98	2.75#	1.9	3.87	10.34	6460	20324.4	3.15	61.97	2008.26	80.85	2013.37	14	4.99	2.81#	1.53	4.71	12.8	2248	7040.21	3.13	59.85
Complications of Pregnancy, Childbirth, Puerperium	1	0.02	50.00#	1.27	278.58	0.13	14201	76394.5	5.38	63.28	2010.73	48.42	2016.04	1	0.01	71.45#	1.81	398.09	0.2	14201	49029.9	3.45	63.28	2010.73	48.42	2016.04	0	0	0	0	839.15	0	6460	20324.4	3.15	61.97	2008.26			0	0	0	0	2294.2	0	2248	7040.21	3.13	59.85
Congenital Anomalies	2	1.86	1.08	0.13	3.89	0.02	14201	76394.5	5.38	63.28	2010.73	87.29	2014.87	2	1.16	1.73	0.21	6.24	0.17	14201	49029.9	3.45	63.28	2010.73	87.29	2014.87	0	0.51	0	0	7.25	-0.25	6460	20324.4	3.15	61.97	2008.26			0	0.19	0	0	19.6	-0.27	2248	7040.21	3.13	59.85
Certain Conditions Originating in Perinatal Period	0	0.01	0	0	379.36	0	14201	76394.5	5.38	63.28	2010.73			0	0.01	0	0	549.47	0	14201	49029.9	3.45	63.28	2010.73			0	0	0	0	1642.29	0	6460	20324.4	3.15	61.97	2008.26			0	0	0	0	4826.62	0	2248	7040.21	3.13	59.85
Symptoms, Signs and Ill-Defined Conditions	19	20.59	0.92	0.56	1.44	-0.21	14201	76394.5	5.38	63.28	2010.73	72.73	2011.91	14	11.3	1.24	0.68	2.08	0.55	14201	49029.9	3.45	63.28	2010.73	71.76	2010.75	5	6.57	0.76	0.25	1.78	-0.77	6460	20324.4	3.15	61.97	2008.26	75.44	2015.15	0	2.71	0	0	1.36	-3.85	2248	7040.21	3.13	59.85
Accidents and Adverse Effects	53	61.93	0.86	0.64	1.12	-1.17	14201	76394.5	5.38	63.28	2010.73	71.14	2013.7	29	36.24	0.8	0.54	1.15	-1.48	14201	49029.9	3.45	63.28	2010.73	67.15	2012.47	16	18.18	0.88	0.5	1.43	-1.07	6460	20324.4	3.15	61.97	2008.26	72.44	2014.44	8	7.51	1.07	0.46	2.1	0.7	2248	7040.21	3.13	59.85
Suicide and Self-Inflicted Injury	15	17.1	0.88	0.49	1.45	-0.27	14201	76394.5	5.38	63.28	2010.73	67.25	2011.45	11	10.86	1.01	0.51	1.81	0.03	14201	49029.9	3.45	63.28	2010.73	67.02	2010.95	4	4.59	0.87	0.24	2.23	-0.29	6460	20324.4	3.15	61.97	2008.26	67.9	2012.85	0	1.65	0	0	2.24	-2.34	2248	7040.21	3.13	59.85
Homicide and Legal Intervention	1	2.36	0.42	0.01	2.36	-0.18	14201	76394.5	5.38	63.28	2010.73	60.42	2014.7	1	1.59	0.63	0.02	3.5	-0.12	14201	49029.9	3.45	63.28	2010.73	60.42	2014.7	0	0.58	0	0	6.31	-0.29	6460	20324.4	3.15	61.97	2008.26			0	0.18	0	0	20.26	-0.26	2248	7040.21	3.13	59.85
Other Cause of Death	311	304.76	1.02	0.91	1.14	0.82	14201	76394.5	5.38	63.28	2010.73	75.53	2013.39	168	164.06	1.02	0.88	1.19	0.8	14201	49029.9	3.45	63.28	2010.73	73.53	2012.18	103	97.08	1.06	0.87	1.29	2.91	6460	20324.4	3.15	61.97	2008.26	76.39	2014.33	40	43.62	0.92	0.66	1.25	-5.15	2248	7040.21	3.13	59.85
State DC not available or state DC available but no COD	83	0	0	0	0	10.86	14201	76394.5	5.38	63.28	2010.73	72.21	2012.85	45	0	0	0	0	9.18	14201	49029.9	3.45	63.28	2010.73	68.94	2011.07	27	0	0	0	0	13.28	6460	20324.4	3.15	61.97	2008.26	74.44	2014.74	11	0	0	0	0	15.62	2248	7040.21	3.13	59.85
All Events (system added)	5743	1983.35	2.90#	2.82	2.97	492.14	14201	76394.5	5.38	63.28	2010.73	70.61	2012.58	3721	1130.79	3.29#	3.19	3.4	528.29	14201	49029.9	3.45	63.28	2010.73	68.65	2011.57	1513	601.02	2.52#	2.39	2.65	448.71	6460	20324.4	3.15	61.97	2008.26	73.25	2013.85	509	251.55	2.02#	1.85	2.21	365.69	2248	7040.21	3.13	59.85
														Excess risk is per 10,000.
														Confidence intervals are 95%.
#														P < 0.05
[truncated: 3 more columns]

## Sheet: Data7
File name : Supplement Date 7
Description : Statistics of all causes of death among patients with regional non-clear cell renal carcinoma and different survival time after diagnosis (<5 years, 5-10years, >10 years).
	Total	Total	Total	Total	Total	Total	Total	Total	Total	Total	Total	Total	Total	2-59 months	2-59 months	2-59 months	2-59 months	2-59 months	2-59 months	2-59 months	2-59 months	2-59 months	2-59 months	2-59 months	2-59 months	2-59 months	60-119 months	60-119 months	60-119 months	60-119 months	60-119 months	60-119 months	60-119 months	60-119 months	60-119 months	60-119 months	60-119 months	60-119 months	60-119 months	120+ months	120+ months	120+ months	120+ months	120+ months	120+ months	120+ months	120+ months	120+ months	120+ months
	Observed	Expected	O/E	CI Lower	CI Upper	Excess Risk	Persons	Person Years at Risk	Mean Person Years at Risk	Mean Age at Exposure	Mean Date of Exposure	Mean Age at Event	Mean Date of Event	Observed	Expected	O/E	CI Lower	CI Upper	Excess Risk	Persons	Person Years at Risk	Mean Person Years at Risk	Mean Age at Exposure	Mean Date of Exposure	Mean Age at Event	Mean Date of Event	Observed	Expected	O/E	CI Lower	CI Upper	Excess Risk	Persons	Person Years at Risk	Mean Person Years at Risk	Mean Age at Exposure	Mean Date of Exposure	Mean Age at Event	Mean Date of Event	Observed	Expected	O/E	CI Lower	CI Upper	Excess Risk	Persons	Person Years at Risk	Mean Person Years at Risk	Mean Age at Exposure
All Causes of Death	8777	2309.08	3.80#	3.72	3.88	823.52	15401	78540.3	5.1	62.53	2008.79	71.56	2010.67	6672	1269.05	5.26#	5.13	5.39	1158.64	15401	46631.7	3.03	62.53	2008.79	70.1	2009.73	1435	670.9	2.14#	2.03	2.25	354.9	6197	21530	3.47	58.06	2006.87	75.21	2012.64	670	369.13	1.82#	1.68	1.96	289.9	2786	10378.6	3.73	54.6
All Malignant Cancers	6434	529.57	12.15#	11.85	12.45	751.77	15401	78540.3	5.1	62.53	2008.79	69.35	2010.29	5371	301.67	17.80#	17.33	18.29	1087.1	15401	46631.7	3.03	62.53	2008.79	68.81	2009.67	788	150.96	5.22#	4.86	5.6	295.88	6197	21530	3.47	58.06	2006.87	71.7	2012.56	275	76.93	3.57#	3.16	4.02	190.84	2786	10378.6	3.73	54.6
Oral Cavity and Pharynx	2	8.06	0.25#	0.03	0.9	-0.77	15401	78540.3	5.1	62.53	2008.79	63.12	2007.16	1	4.56	0.22	0.01	1.22	-0.76	15401	46631.7	3.03	62.53	2008.79	56.16	2006.28	1	2.3	0.44	0.01	2.43	-0.6	6197	21530	3.47	58.06	2006.87	70.08	2008.04	0	1.2	0	0	3.08	-1.15	2786	10378.6	3.73	54.6
Lip	0	0.08	0	0	48.77	-0.01	15401	78540.3	5.1	62.53	2008.79			0	0.04	0	0	88.57	-0.01	15401	46631.7	3.03	62.53	2008.79			0	0.02	0	0	168.33	-0.01	6197	21530	3.47	58.06	2006.87			0	0.01	0	0	305.6	-0.01	2786	10378.6	3.73	54.6
Tongue	0	1.97	0	0	1.88	-0.25	15401	78540.3	5.1	62.53	2008.79			0	1.11	0	0	3.34	-0.24	15401	46631.7	3.03	62.53	2008.79			0	0.56	0	0	6.55	-0.26	6197	21530	3.47	58.06	2006.87			0	0.3	0	0	12.36	-0.29	2786	10378.6	3.73	54.6
Salivary Gland	0	0.88	0	0	4.2	-0.11	15401	78540.3	5.1	62.53	2008.79			0	0.47	0	0	7.83	-0.1	15401	46631.7	3.03	62.53	2008.79			0	0.26	0	0	14.22	-0.12	6197	21530	3.47	58.06	2006.87			0	0.15	0	0	25.03	-0.14	2786	10378.6	3.73	54.6
Floor of Mouth	0	0.09	0	0	42.94	-0.01	15401	78540.3	5.1	62.53	2008.79			0	0.05	0	0	68.85	-0.01	15401	46631.7	3.03	62.53	2008.79			0	0.02	0	0	165.63	-0.01	6197	21530	3.47	58.06	2006.87			0	0.01	0	0	366.32	-0.01	2786	10378.6	3.73	54.6
Gum and Other Mouth	1	1.17	0.86	0.02	4.77	-0.02	15401	78540.3	5.1	62.53	2008.79	70.08	2008.04	0	0.65	0	0	5.65	-0.14	15401	46631.7	3.03	62.53	2008.79			1	0.34	2.98	0.08	16.63	0.31	6197	21530	3.47	58.06	2006.87	70.08	2008.04	0	0.18	0	0	20.4	-0.17	2786	10378.6	3.73	54.6
Nasopharynx	1	0.52	1.92	0.05	10.71	0.06	15401	78540.3	5.1	62.53	2008.79	56.16	2006.28	1	0.31	3.26	0.08	18.15	0.15	15401	46631.7	3.03	62.53	2008.79	56.16	2006.28	0	0.14	0	0	25.66	-0.07	6197	21530	3.47	58.06	2006.87			0	0.07	0	0	52.99	-0.07	2786	10378.6	3.73	54.6
Tonsil	0	0.71	0	0	5.22	-0.09	15401	78540.3	5.1	62.53	2008.79			0	0.4	0	0	9.27	-0.09	15401	46631.7	3.03	62.53	2008.79			0	0.2	0	0	18.2	-0.09	6197	21530	3.47	58.06	2006.87			0	0.11	0	0	34.94	-0.1	2786	10378.6	3.73	54.6
Oropharynx	0	0.79	0	0	4.65	-0.1	15401	78540.3	5.1	62.53	2008.79			0	0.44	0	0	8.4	-0.09	15401	46631.7	3.03	62.53	2008.79			0	0.23	0	0	16.05	-0.11	6197	21530	3.47	58.06	2006.87			0	0.12	0	0	29.63	-0.12	2786	10378.6	3.73	54.6
Hypopharynx	0	0.34	0	0	11	-0.04	15401	78540.3	5.1	62.53	2008.79			0	0.19	0	0	19.01	-0.04	15401	46631.7	3.03	62.53	2008.79			0	0.09	0	0	39.59	-0.04	6197	21530	3.47	58.06	2006.87			0	0.05	0	0	76.77	-0.05	2786	10378.6	3.73	54.6
Other Oral Cavity and Pharynx	0	1.53	0	0	2.42	-0.19	15401	78540.3	5.1	62.53	2008.79			0	0.9	0	0	4.1	-0.19	15401	46631.7	3.03	62.53	2008.79			0	0.43	0	0	8.66	-0.2	6197	21530	3.47	58.06	2006.87			0	0.2	0	0	18.39	-0.19	2786	10378.6	3.73	54.6
Digestive System	192	133.83	1.43#	1.24	1.65	7.41	15401	78540.3	5.1	62.53	2008.79	74.03	2011.42	113	76.08	1.49#	1.22	1.79	7.92	15401	46631.7	3.03	62.53	2008.79	72.99	2009.97	49	38.19	1.28	0.95	1.7	5.02	6197	21530	3.47	58.06	2006.87	74.84	2011.99	30	19.56	1.53#	1.03	2.19	10.06	2786	10378.6	3.73	54.6
Esophagus	17	14.99	1.13	0.66	1.82	0.26	15401	78540.3	5.1	62.53	2008.79	72.88	2011.4	7	8.54	0.82	0.33	1.69	-0.33	15401	46631.7	3.03	62.53	2008.79	71.8	2010.04	7	4.3	1.63	0.65	3.35	1.25	6197	21530	3.47	58.06	2006.87	72.5	2010.19	3	2.15	1.39	0.29	4.07	0.82	2786	10378.6	3.73	54.6
Stomach	15	10.55	1.42	0.8	2.35	0.57	15401	78540.3	5.1	62.53	2008.79	70.56	2011.13	8	6.18	1.3	0.56	2.55	0.39	15401	46631.7	3.03	62.53	2008.79	64.88	2011.12	5	2.94	1.7	0.55	3.97	0.96	6197	21530	3.47	58.06	2006.87	77.01	2009.7	2	1.43	1.4	0.17	5.06	0.55	2786	10378.6	3.73	54.6
Small Intestine	0	1.19	0	0	3.11	-0.15	15401	78540.3	5.1	62.53	2008.79			0	0.65	0	0	5.65	-0.14	15401	46631.7	3.03	62.53	2008.79			0	0.34	0	0	10.73	-0.16	6197	21530	3.47	58.06	2006.87			0	0.19	0	0	19.42	-0.18	2786	10378.6	3.73	54.6
Colon and Rectum	52	47.36	1.1	0.82	1.44	0.59	15401	78540.3	5.1	62.53	2008.79	75.87	2011.94	23	27.48	0.84	0.53	1.26	-0.96	15401	46631.7	3.03	62.53	2008.79	74.31	2009.36	18	13.3	1.35	0.8	2.14	2.19	6197	21530	3.47	58.06	2006.87	76.06	2012.66	11	6.58	1.67	0.83	2.99	4.26	2786	10378.6	3.73	54.6
Colon excluding Rectum	43	39.04	1.1	0.8	1.48	0.5	15401	78540.3	5.1	62.53	2008.79	76.97	2011.73	18	22.73	0.79	0.47	1.25	-1.01	15401	46631.7	3.03	62.53	2008.79	75.14	2008.95	16	10.93	1.46	0.84	2.38	2.36	6197	21530	3.47	58.06	2006.87	76.9	2012.67	9	5.38	1.67	0.76	3.18	3.49	2786	10378.6	3.73	54.6
Rectum and Rectosigmoid Junction	9	8.32	1.08	0.49	2.05	0.09	15401	78540.3	5.1	62.53	2008.79	70.65	2012.91	5	4.75	1.05	0.34	2.46	0.05	15401	46631.7	3.03	62.53	2008.79	71.32	2010.84	2	2.37	0.84	0.1	3.05	-0.17	6197	21530	3.47	58.06	2006.87	69.33	2012.62	2	1.2	1.67	0.2	6.03	0.77	2786	10378.6	3.73	54.6
Anus, Anal Canal and Anorectum	0	0.56	0	0	6.54	-0.07	15401	78540.3	5.1	62.53	2008.79			0	0.31	0	0	12.01	-0.07	15401	46631.7	3.03	62.53	2008.79			0	0.16	0	0	22.49	-0.08	6197	21530	3.47	58.06	2006.87			0	0.09	0	0	39.79	-0.09	2786	10378.6	3.73	54.6
Liver and Intrahepatic Bile Duct	25	19.61	1.27	0.82	1.88	0.69	15401	78540.3	5.1	62.53	2008.79	73.59	2011.44	16	10.85	1.47	0.84	2.39	1.1	15401	46631.7	3.03	62.53	2008.79	74.23	2009.79	6	5.71	1.05	0.39	2.29	0.13	6197	21530	3.47	58.06	2006.87	70.73	2013.41	3	3.05	0.98	0.2	2.87	-0.05	2786	10378.6	3.73	54.6
Liver	19	15.11	1.26	0.76	1.96	0.5	15401	78540.3	5.1	62.53	2008.79	74.2	2010.62	14	8.42	1.66	0.91	2.79	1.2	15401	46631.7	3.03	62.53	2008.79	73.46	2009.42	4	4.38	0.91	0.25	2.34	-0.18	6197	21530	3.47	58.06	2006.87	74.64	2014.08	1	2.3	0.43	0.01	2.42	-1.26	2786	10378.6	3.73	54.6
Intrahepatic Bile Duct	6	4.51	1.33	0.49	2.9	0.19	15401	78540.3	5.1	62.53	2008.79	71.69	2014.02	2	2.43	0.82	0.1	2.97	-0.09	15401	46631.7	3.03	62.53	2008.79	79.55	2012.37	2	1.33	1.5	0.18	5.43	0.31	6197	21530	3.47	58.06	2006.87	62.92	2012.08	2	0.75	2.68	0.32	9.67	1.21	2786	10378.6	3.73	54.6
Gallbladder	3	1.68	1.78	0.37	5.21	0.17	15401	78540.3	5.1	62.53	2008.79	69.78	2014.06	1	0.96	1.04	0.03	5.8	0.01	15401	46631.7	3.03	62.53	2008.79	69.5	2015.87	2	0.48	4.19	0.51	15.14	0.71	6197	21530	3.47	58.06	2006.87	69.92	2013.16	0	0.24	0	0	15.16	-0.23	2786	10378.6	3.73	54.6
Other Biliary	3	1.51	1.98	0.41	5.79	0.19	15401	78540.3	5.1	62.53	2008.79	81.86	2009.7	3	0.85	3.53	0.73	10.32	0.46	15401	46631.7	3.03	62.53	2008.79	81.86	2009.7	0	0.43	0	0	8.56	-0.2	6197	21530	3.47	58.06	2006.87			0	0.23	0	0	15.82	-0.22	2786	10378.6	3.73	54.6
Pancreas	70	34.51	2.03#	1.58	2.56	4.52	15401	78540.3	5.1	62.53	2008.79	73.72	2011.47	48	19.24	2.49#	1.84	3.31	6.17	15401	46631.7	3.03	62.53	2008.79	72.88	2010.41	11	9.98	1.1	0.55	1.97	0.47	6197	21530	3.47	58.06	2006.87	76.48	2012.07	11	5.29	2.08#	1.04	3.72	5.5	2786	10378.6	3.73	54.6
Retroperitoneum	4	0.2	19.51#	5.32	49.96	0.48	15401	78540.3	5.1	62.53	2008.79	67.61	2005.06	4	0.11	34.83#	9.49	89.17	0.83	15401	46631.7	3.03	62.53	2008.79	67.61	2005.06	0	0.06	0	0	63.51	-0.03	6197	21530	3.47	58.06	2006.87			0	0.03	0	0	115.13	-0.03	2786	10378.6	3.73	54.6
Peritoneum, Omentum and Mesentery	1	0.59	1.71	0.04	9.52	0.05	15401	78540.3	5.1	62.53	2008.79	74.58	2004.29	1	0.33	3.05	0.08	17.02	0.14	15401	46631.7	3.03	62.53	2008.79	74.58	2004.29	0	0.17	0	0	22.17	-0.08	6197	21530	3.47	58.06	2006.87			0	0.09	0	0	40.37	-0.09	2786	10378.6	3.73	54.6
Other Digestive Organs	2	1.08	1.86	0.22	6.71	0.12	15401	78540.3	5.1	62.53	2008.79	85.58	2013.45	2	0.58	3.44	0.42	12.41	0.3	15401	46631.7	3.03	62.53	2008.79	85.58	2013.45	0	0.32	0	0	11.7	-0.15	6197	21530	3.47	58.06	2006.87			0	0.18	0	0	20.58	-0.17	2786	10378.6	3.73	54.6
Respiratory System	209	153.19	1.36#	1.19	1.56	7.11	15401	78540.3	5.1	62.53	2008.79	74.5	2011.61	121	89.58	1.35#	1.12	1.61	6.74	15401	46631.7	3.03	62.53	2008.79	73.72	2010.23	62	42.99	1.44#	1.11	1.85	8.83	6197	21530	3.47	58.06	2006.87	74.41	2012.53	26	20.62	1.26	0.82	1.85	5.19	2786	10378.6	3.73	54.6
Nose, Nasal Cavity and Middle Ear	1	0.41	2.41	0.06	13.43	0.07	15401	78540.3	5.1	62.53	2008.79	74.5	2018.28	1	0.24	4.22	0.11	23.51	0.16	15401	46631.7	3.03	62.53	2008.79	74.5	2018.28	0	0.12	0	0	31.44	-0.05	6197	21530	3.47	58.06	2006.87			0	0.06	0	0	61.12	-0.06	2786	10378.6	3.73	54.6
Larynx	1	3.84	0.26	0.01	1.45	-0.36	15401	78540.3	5.1	62.53	2008.79	75.09	2006.62	1	2.25	0.44	0.01	2.48	-0.27	15401	46631.7	3.03	62.53	2008.79	75.09	2006.62	0	1.08	0	0	3.43	-0.5	6197	21530	3.47	58.06	2006.87			0	0.52	0	0	7.16	-0.5	2786	10378.6	3.73	54.6
Lung and Bronchus	206	148.41	1.39#	1.2	1.59	7.33	15401	78540.3	5.1	62.53	2008.79	74.49	2011.62	119	86.8	1.37#	1.14	1.64	6.9	15401	46631.7	3.03	62.53	2008.79	73.7	2010.19	61	41.65	1.46#	1.12	1.88	8.99	6197	21530	3.47	58.06	2006.87	74.39	2012.6	26	19.96	1.3	0.85	1.91	5.82	2786	10378.6	3.73	54.6
Pleura	0	0.32	0	0	11.54	-0.04	15401	78540.3	5.1	62.53	2008.79			0	0.18	0	0	20.98	-0.04	15401	46631.7	3.03	62.53	2008.79			0	0.09	0	0	40.59	-0.04	6197	21530	3.47	58.06	2006.87			0	0.05	0	0	69.48	-0.05	2786	10378.6	3.73	54.6
Trachea, Mediastinum and Other Respiratory Organs	1	0.2	4.91	0.12	27.37	0.1	15401	78540.3	5.1	62.53	2008.79	75.67	2008.2	0	0.12	0	0	31.64	-0.02	15401	46631.7	3.03	62.53	2008.79			1	0.06	17.62	0.45	98.16	0.44	6197	21530	3.47	58.06	2006.87	75.67	2008.2	0	0.03	0	0	122.14	-0.03	2786	10378.6	3.73	54.6
Bones and Joints	11	0.93	11.86#	5.92	21.22	1.28	15401	78540.3	5.1	62.53	2008.79	47.17	2016.61	7	0.51	13.85#	5.57	28.53	1.39	15401	46631.7	3.03	62.53	2008.79	41.43	2016.48	3	0.27	11.15#	2.3	32.6	1.27	6197	21530	3.47	58.06	2006.87	64.94	2016.7	1	0.15	6.53	0.17	36.38	0.82	2786	10378.6	3.73	54.6
Soft Tissue including Heart	48	3.19	15.05#	11.1	19.96	5.71	15401	78540.3	5.1	62.53	2008.79	57.55	2010.69	43	1.78	24.14#	17.47	32.51	8.84	15401	46631.7	3.03	62.53	2008.79	57.41	2010.49	5	0.92	5.42#	1.76	12.66	1.89	6197	21530	3.47	58.06	2006.87	58.8	2012.4	0	0.49	0	0	7.59	-0.47	2786	10378.6	3.73	54.6
Skin excluding Basal and Squamous	11	11.73	0.94	0.47	1.68	-0.09	15401	78540.3	5.1	62.53	2008.79	77.31	2013.08	5	6.4	0.78	0.25	1.82	-0.3	15401	46631.7	3.03	62.53	2008.79	77.41	2012.15	3	3.47	0.87	0.18	2.53	-0.22	6197	21530	3.47	58.06	2006.87	79.48	2010.82	3	1.86	1.61	0.33	4.71	1.1	2786	10378.6	3.73	54.6
Melanoma of the Skin	7	8.02	0.87	0.35	1.8	-0.13	15401	78540.3	5.1	62.53	2008.79	76.17	2013.24	4	4.47	0.89	0.24	2.29	-0.1	15401	46631.7	3.03	62.53	2008.79	77.08	2010.49	0	2.35	0	0	1.57	-1.09	6197	21530	3.47	58.06	2006.87			3	1.2	2.5	0.52	7.3	1.73	2786	10378.6	3.73	54.6
Other Non-Epithelial Skin	4	3.7	1.08	0.29	2.77	0.04	15401	78540.3	5.1	62.53	2008.79	79.3	2012.81	1	1.93	0.52	0.01	2.89	-0.2	15401	46631.7	3.03	62.53	2008.79	78.75	2018.79	3	1.11	2.69	0.56	7.87	0.88	6197	21530	3.47	58.06	2006.87	79.48	2010.82	0	0.66	0	0	5.58	-0.64	2786	10378.6	3.73	54.6
Breast	17	20.11	0.85	0.49	1.35	-0.4	15401	78540.3	5.1	62.53	2008.79	73.85	2012.76	8	11.81	0.68	0.29	1.33	-0.82	15401	46631.7	3.03	62.53	2008.79	74.15	2010.55	5	5.5	0.91	0.3	2.12	-0.23	6197	21530	3.47	58.06	2006.87	71.35	2014.17	4	2.8	1.43	0.39	3.65	1.15	2786	10378.6	3.73	54.6
Female Genital System	14	14.36	0.97	0.53	1.64	-0.05	15401	78540.3	5.1	62.53	2008.79	71.6	2012.84	11	8.42	1.31	0.65	2.34	0.55	15401	46631.7	3.03	62.53	2008.79	71.63	2012.61	3	3.94	0.76	0.16	2.22	-0.44	6197	21530	3.47	58.06	2006.87	71.47	2013.68	0	2	0	0	1.85	-1.92	2786	10378.6	3.73	54.6
Cervix Uteri	0	1.3	0	0	2.83	-0.17	15401	78540.3	5.1	62.53	2008.79			0	0.79	0	0	4.65	-0.17	15401	46631.7	3.03	62.53	2008.79			0	0.35	0	0	10.68	-0.16	6197	21530	3.47	58.06	2006.87			0	0.16	0	0	22.54	-0.16	2786	10378.6	3.73	54.6
Corpus and Uterus, NOS	4	4.52	0.88	0.24	2.26	-0.07	15401	78540.3	5.1	62.53	2008.79	75.26	2015.58	4	2.59	1.54	0.42	3.95	0.3	15401	46631.7	3.03	62.53	2008.79	75.26	2015.58	0	1.26	0	0	2.94	-0.58	6197	21530	3.47	58.06	2006.87			0	0.67	0	0	5.49	-0.65	2786	10378.6	3.73	54.6
Corpus Uteri	2	2.12	0.94	0.11	3.41	-0.02	15401	78540.3	5.1	62.53	2008.79	69.04	2015.41	2	1.21	1.65	0.2	5.96	0.17	15401	46631.7	3.03	62.53	2008.79	69.04	2015.41	0	0.58	0	0	6.33	-0.27	6197	21530	3.47	58.06	2006.87			0	0.32	0	0	11.36	-0.31	2786	10378.6	3.73	54.6
Uterus, NOS	2	2.4	0.83	0.1	3.01	-0.05	15401	78540.3	5.1	62.53	2008.79	81.47	2015.74	2	1.38	1.45	0.18	5.23	0.13	15401	46631.7	3.03	62.53	2008.79	81.47	2015.74	0	0.67	0	0	5.48	-0.31	6197	21530	3.47	58.06	2006.87			0	0.35	0	0	10.63	-0.33	2786	10378.6	3.73	54.6
Ovary	8	7.41	1.08	0.47	2.13	0.08	15401	78540.3	5.1	62.53	2008.79	68.21	2012.33	5	4.41	1.13	0.37	2.64	0.13	15401	46631.7	3.03	62.53	2008.79	66.25	2011.52	3	2.02	1.49	0.31	4.34	0.46	6197	21530	3.47	58.06	2006.87	71.47	2013.68	0	0.98	0	0	3.78	-0.94	2786	10378.6	3.73	54.6
Vagina	0	0.23	0	0	15.99	-0.03	15401	78540.3	5.1	62.53	2008.79			0	0.13	0	0	27.95	-0.03	15401	46631.7	3.03	62.53	2008.79			0	0.07	0	0	56.73	-0.03	6197	21530	3.47	58.06	2006.87			0	0.03	0	0	109.32	-0.03	2786	10378.6	3.73	54.6
Vulva	0	0.61	0	0	6.07	-0.08	15401	78540.3	5.1	62.53	2008.79			0	0.33	0	0	11.15	-0.07	15401	46631.7	3.03	62.53	2008.79			0	0.17	0	0	21.11	-0.08	6197	21530	3.47	58.06	2006.87			0	0.1	0	0	36.2	-0.1	2786	10378.6	3.73	54.6
Other Female Genital Organs	2	0.29	6.89	0.83	24.9	0.22	15401	78540.3	5.1	62.53	2008.79	77.84	2009.41	2	0.16	12.65#	1.53	45.68	0.39	15401	46631.7	3.03	62.53	2008.79	77.84	2009.41	0	0.08	0	0	45.05	-0.04	6197	21530	3.47	58.06	2006.87			0	0.05	0	0	73.62	-0.05	2786	10378.6	3.73	54.6
Male Genital System	28	43.26	0.65#	0.43	0.94	-1.94	15401	78540.3	5.1	62.53	2008.79	76.73	2012.9	11	23.69	0.46#	0.23	0.83	-2.72	15401	46631.7	3.03	62.53	2008.79	74.37	2012.32	13	12.74	1.02	0.54	1.75	0.12	6197	21530	3.47	58.06	2006.87	78.43	2012.81	4	6.83	0.59	0.16	1.5	-2.73	2786	10378.6	3.73	54.6
Prostate	26	42.73	0.61#	0.4	0.89	-2.13	15401	78540.3	5.1	62.53	2008.79	78.37	2012.71	9	23.4	0.38#	0.18	0.73	-3.09	15401	46631.7	3.03	62.53	2008.79	78.59	2011.63	13	12.58	1.03	0.55	1.77	0.19	6197	21530	3.47	58.06	2006.87	78.43	2012.81	4	6.74	0.59	0.16	1.52	-2.64	2786	10378.6	3.73	54.6
Testis	0	0.14	0	0	27.08	-0.02	15401	78540.3	5.1	62.53	2008.79			0	0.08	0	0	46.16	-0.02	15401	46631.7	3.03	62.53	2008.79			0	0.04	0	0	97.72	-0.02	6197	21530	3.47	58.06	2006.87			0	0.02	0	0	198.58	-0.02	2786	10378.6	3.73	54.6
Penis	0	0.33	0	0	11.31	-0.04	15401	78540.3	5.1	62.53	2008.79			0	0.18	0	0	20.9	-0.04	15401	46631.7	3.03	62.53	2008.79			0	0.1	0	0	38.44	-0.04	6197	21530	3.47	58.06	2006.87			0	0.05	0	0	68.63	-0.05	2786	10378.6	3.73	54.6
Other Male Genital Organs	2	0.07	28.77#	3.48	103.93	0.25	15401	78540.3	5.1	62.53	2008.79	55.36	2015.45	2	0.04	55.29#	6.7	199.71	0.42	15401	46631.7	3.03	62.53	2008.79	55.36	2015.45	0	0.02	0	0	174.58	-0.01	6197	21530	3.47	58.06	2006.87			0	0.01	0	0	302.11	-0.01	2786	10378.6	3.73	54.6
Urinary System	5323	31.92	166.77#	162.32	171.31	673.68	15401	78540.3	5.1	62.53	2008.79	68.69	2010.01	4582	17.43	262.87#	255.32	270.6	978.85	15401	46631.7	3.03	62.53	2008.79	68.34	2009.47	574	9.39	61.14#	56.24	66.35	262.24	6197	21530	3.47	58.06	2006.87	70.82	2012.62	167	5.1	32.75#	27.97	38.11	155.99	2786	10378.6	3.73	54.6
Urinary Bladder	361	18.06	19.99#	17.98	22.16	43.66	15401	78540.3	5.1	62.53	2008.79	75.17	2011.5	313	9.63	32.49#	28.99	36.29	65.06	15401	46631.7	3.03	62.53	2008.79	74.47	2011.11	44	5.39	8.16#	5.93	10.95	17.93	6197	21530	3.47	58.06	2006.87	79.61	2013.86	4	3.03	1.32	0.36	3.38	0.93	2786	10378.6	3.73	54.6
Kidney and Renal Pelvis	4830	12.98	372.08#	361.66	382.72	613.32	15401	78540.3	5.1	62.53	2008.79	68.06	2009.87	4149	7.33	566.28#	549.18	583.77	888.17	15401	46631.7	3.03	62.53	2008.79	67.71	2009.31	519	3.73	139.04#	127.33	151.53	239.32	6197	21530	3.47	58.06	2006.87	69.94	2012.48	162	1.92	84.30#	71.82	98.33	154.24	2786	10378.6	3.73	54.6
Ureter	57	0.42	135.53#	102.65	175.59	7.2	15401	78540.3	5.1	62.53	2008.79	74.91	2010.3	52	0.23	229.97#	171.75	301.57	11.1	15401	46631.7	3.03	62.53	2008.79	74.89	2010.02	5	0.12	40.13#	13.03	93.65	2.26	6197	21530	3.47	58.06	2006.87	75.03	2013.2	0	0.07	0	0	52.8	-0.07	2786	10378.6	3.73	54.6
Other Urinary Organs	75	0.46	163.25#	128.41	204.64	9.49	15401	78540.3	5.1	62.53	2008.79	73.84	2011.72	68	0.24	279.37#	216.94	354.17	14.53	15401	46631.7	3.03	62.53	2008.79	73.32	2011.37	6	0.14	43.49#	15.96	94.65	2.72	6197	21530	3.47	58.06	2006.87	78.97	2015.27	1	0.08	12.81	0.32	71.4	0.89	2786	10378.6	3.73	54.6
Eye and Orbit	0	0.24	0	0	15.27	-0.03	15401	78540.3	5.1	62.53	2008.79			0	0.13	0	0	27.74	-0.03	15401	46631.7	3.03	62.53	2008.79			0	0.07	0	0	52.44	-0.03	6197	21530	3.47	58.06	2006.87			0	0.04	0	0	96.36	-0.04	2786	10378.6	3.73	54.6
Brain and Other Nervous System	23	10.86	2.12#	1.34	3.18	1.55	15401	78540.3	5.1	62.53	2008.79	70.13	2011.68	15	6.18	2.43#	1.36	4	1.89	15401	46631.7	3.03	62.53	2008.79	65.99	2010.04	6	3.09	1.94	0.71	4.23	1.35	6197	21530	3.47	58.06	2006.87	78.99	2013.9	2	1.58	1.26	0.15	4.56	0.4	2786	10378.6	3.73	54.6
Endocrine System	10	2.07	4.84#	2.32	8.9	1.01	15401	78540.3	5.1	62.53	2008.79	70.14	2011.4	6	1.15	5.20#	1.91	11.31	1.04	15401	46631.7	3.03	62.53	2008.79	71.96	2010.7	3	0.6	5.04#	1.04	14.73	1.12	6197	21530	3.47	58.06	2006.87	67.69	2011.79	1	0.32	3.15	0.08	17.57	0.66	2786	10378.6	3.73	54.6
Thyroid	2	1.51	1.33	0.16	4.79	0.06	15401	78540.3	5.1	62.53	2008.79	64.17	2012.2	0	0.83	0	0	4.43	-0.18	15401	46631.7	3.03	62.53	2008.79			1	0.44	2.28	0.06	12.71	0.26	6197	21530	3.47	58.06	2006.87	61.75	2009.95	1	0.24	4.22	0.11	23.53	0.74	2786	10378.6	3.73	54.6
Other Endocrine including Thymus	8	0.56	14.35#	6.19	28.27	0.95	15401	78540.3	5.1	62.53	2008.79	71.64	2011.2	6	0.32	18.70#	6.86	40.71	1.22	15401	46631.7	3.03	62.53	2008.79	71.96	2010.7	2	0.16	12.77#	1.55	46.14	0.86	6197	21530	3.47	58.06	2006.87	70.67	2012.7	0	0.08	0	0	45.94	-0.08	2786	10378.6	3.73	54.6
Lymphoma	16	21.24	0.75	0.43	1.22	-0.67	15401	78540.3	5.1	62.53	2008.79	73.27	2011.57	10	12.01	0.83	0.4	1.53	-0.43	15401	46631.7	3.03	62.53	2008.79	70.46	2011.75	5	6.06	0.82	0.27	1.92	-0.49	6197	21530	3.47	58.06	2006.87	78.7	2010.52	1	3.16	0.32	0.01	1.76	-2.08	2786	10378.6	3.73	54.6
Hodgkin Lymphoma	0	0.85	0	0	4.33	-0.11	15401	78540.3	5.1	62.53	2008.79			0	0.49	0	0	7.51	-0.11	15401	46631.7	3.03	62.53	2008.79			0	0.24	0	0	15.38	-0.11	6197	21530	3.47	58.06	2006.87			0	0.12	0	0	30.32	-0.12	2786	10378.6	3.73	54.6
Non-Hodgkin Lymphoma	16	20.38	0.78	0.45	1.27	-0.56	15401	78540.3	5.1	62.53	2008.79	73.27	2011.57	10	11.52	0.87	0.42	1.6	-0.33	15401	46631.7	3.03	62.53	2008.79	70.46	2011.75	5	5.82	0.86	0.28	2	-0.38	6197	21530	3.47	58.06	2006.87	78.7	2010.52	1	3.04	0.33	0.01	1.83	-1.96	2786	10378.6	3.73	54.6
Myeloma	8	11.37	0.7	0.3	1.39	-0.43	15401	78540.3	5.1	62.53	2008.79	72.76	2012.36	7	6.37	1.1	0.44	2.26	0.13	15401	46631.7	3.03	62.53	2008.79	74.93	2011.61	0	3.28	0	0	1.13	-1.52	6197	21530	3.47	58.06	2006.87			1	1.73	0.58	0.01	3.23	-0.7	2786	10378.6	3.73	54.6
Leukemia	25	22.25	1.12	0.73	1.66	0.35	15401	78540.3	5.1	62.53	2008.79	73.73	2011.29	13	12.34	1.05	0.56	1.8	0.14	15401	46631.7	3.03	62.53	2008.79	73.88	2009.13	8	6.48	1.23	0.53	2.43	0.71	6197	21530	3.47	58.06	2006.87	72.31	2012.4	4	3.44	1.16	0.32	2.98	0.54	2786	10378.6	3.73	54.6
Lymphocytic Leukemia	5	6.25	0.8	0.26	1.87	-0.16	15401	78540.3	5.1	62.53	2008.79	75.95	2014.29	4	3.44	1.16	0.32	2.98	0.12	15401	46631.7	3.03	62.53	2008.79	77.33	2013.5	0	1.83	0	0	2.02	-0.85	6197	21530	3.47	58.06	2006.87			1	0.98	1.02	0.03	5.68	0.02	2786	10378.6	3.73	54.6
Acute Lymphocytic Leukemia	1	0.76	1.32	0.03	7.37	0.03	15401	78540.3	5.1	62.53	2008.79	70.42	2017.45	0	0.43	0	0	8.66	-0.09	15401	46631.7	3.03	62.53	2008.79			0	0.22	0	0	17.12	-0.1	6197	21530	3.47	58.06	2006.87			1	0.11	8.73	0.22	48.64	0.85	2786	10378.6	3.73	54.6
Chronic Lymphocytic Leukemia	3	5.05	0.59	0.12	1.74	-0.26	15401	78540.3	5.1	62.53	2008.79	75.56	2012.62	3	2.78	1.08	0.22	3.16	0.05	15401	46631.7	3.03	62.53	2008.79	75.56	2012.62	0	1.48	0	0	2.49	-0.69	6197	21530	3.47	58.06	2006.87			0	0.8	0	0	4.64	-0.77	2786	10378.6	3.73	54.6
Other Lymphocytic Leukemia	1	0.44	2.27	0.06	12.64	0.07	15401	78540.3	5.1	62.53	2008.79	82.67	2016.12	1	0.24	4.18	0.11	23.26	0.16	15401	46631.7	3.03	62.53	2008.79	82.67	2016.12	0	0.13	0	0	28.51	-0.06	6197	21530	3.47	58.06	2006.87			0	0.07	0	0	51.39	-0.07	2786	10378.6	3.73	54.6
Myeloid and Monocytic Leukemia	16	10.88	1.47	0.84	2.39	0.65	15401	78540.3	5.1	62.53	2008.79	71.76	2010.8	7	6	1.17	0.47	2.4	0.21	15401	46631.7	3.03	62.53	2008.79	68.2	2007.67	6	3.16	1.9	0.7	4.13	1.32	6197	21530	3.47	58.06	2006.87	72.78	2012.04	3	1.71	1.75	0.36	5.12	1.24	2786	10378.6	3.73	54.6
Acute Myeloid Leukemia	13	8.86	1.47	0.78	2.51	0.53	15401	78540.3	5.1	62.53	2008.79	71.49	2009.68	6	4.89	1.23	0.45	2.67	0.24	15401	46631.7	3.03	62.53	2008.79	67.68	2006.24	5	2.58	1.93	0.63	4.52	1.12	6197	21530	3.47	58.06	2006.87	74.16	2011.19	2	1.39	1.44	0.17	5.22	0.59	2786	10378.6	3.73	54.6
Acute Monocytic Leukemia	0	0.1	0	0	36.18	-0.01	15401	78540.3	5.1	62.53	2008.79			0	0.06	0	0	63.69	-0.01	15401	46631.7	3.03	62.53	2008.79			0	0.03	0	0	127.69	-0.01	6197	21530	3.47	58.06	2006.87			0	0.02	0	0	243.49	-0.01	2786	10378.6	3.73	54.6
Chronic Myeloid Leukemia	1	1.05	0.96	0.02	5.33	-0.01	15401	78540.3	5.1	62.53	2008.79	71.33	2016.2	1	0.59	1.7	0.04	9.46	0.09	15401	46631.7	3.03	62.53	2008.79	71.33	2016.2	0	0.29	0	0	12.54	-0.14	6197	21530	3.47	58.06	2006.87			0	0.16	0	0	22.65	-0.16	2786	10378.6	3.73	54.6
Other Myeloid/Monocytic Leukemia	2	0.87	2.3	0.28	8.32	0.14	15401	78540.3	5.1	62.53	2008.79	73.71	2015.33	0	0.46	0	0	7.98	-0.1	15401	46631.7	3.03	62.53	2008.79			1	0.26	3.9	0.1	21.74	0.35	6197	21530	3.47	58.06	2006.87	65.92	2016.29	1	0.15	6.66	0.17	37.13	0.82	2786	10378.6	3.73	54.6
Other Leukemia	4	5.12	0.78	0.21	2	-0.14	15401	78540.3	5.1	62.53	2008.79	78.86	2009.49	2	2.89	0.69	0.08	2.5	-0.19	15401	46631.7	3.03	62.53	2008.79	86.84	2005.49	2	1.49	1.34	0.16	4.85	0.24	6197	21530	3.47	58.06	2006.87	70.88	2013.5	0	0.74	0	0	4.98	-0.71	2786	10378.6	3.73	54.6
Other Acute Leukemia	2	1.86	1.07	0.13	3.88	0.02	15401	78540.3	5.1	62.53	2008.79	86.84	2005.49	2	1.1	1.82	0.22	6.59	0.19	15401	46631.7	3.03	62.53	2008.79	86.84	2005.49	0	0.52	0	0	7.06	-0.24	6197	21530	3.47	58.06	2006.87			0	0.24	0	0	15.14	-0.23	2786	10378.6	3.73	54.6
Aleukemic, Subleukemic and NOS	2	3.26	0.61	0.07	2.22	-0.16	15401	78540.3	5.1	62.53	2008.79	70.88	2013.5	0	1.8	0	0	2.05	-0.39	15401	46631.7	3.03	62.53	2008.79			2	0.97	2.07	0.25	7.47	0.48	6197	21530	3.47	58.06	2006.87	70.88	2013.5	0	0.5	0	0	7.42	-0.48	2786	10378.6	3.73	54.6
Miscellaneous Malignant Cancer	497	40.98	12.13#	11.08	13.24	58.06	15401	78540.3	5.1	62.53	2008.79	72.76	2011.54	418	23.22	18.00#	16.32	19.82	84.66	15401	46631.7	3.03	62.53	2008.79	72.41	2011.13	48	11.7	4.10#	3.02	5.44	16.86	6197	21530	3.47	58.06	2006.87	73.56	2012.24	31	6.07	5.11#	3.47	7.25	24.03	2786	10378.6	3.73	54.6
In situ, benign or unknown behavior neoplasm	37	15.22	2.43#	1.71	3.35	2.77	15401	78540.3	5.1	62.53	2008.79	79.17	2010.69	23	8.21	2.80#	1.78	4.21	3.17	15401	46631.7	3.03	62.53	2008.79	79.18	2008.65	10	4.51	2.22#	1.06	4.08	2.55	6197	21530	3.47	58.06	2006.87	76.84	2013.41	4	2.51	1.59	0.43	4.08	1.44	2786	10378.6	3.73	54.6
Tuberculosis	0	0.52	0	0	7.03	-0.07	15401	78540.3	5.1	62.53	2008.79			0	0.32	0	0	11.67	-0.07	15401	46631.7	3.03	62.53	2008.79			0	0.14	0	0	26.17	-0.07	6197	21530	3.47	58.06	2006.87			0	0.07	0	0	54.81	-0.06	2786	10378.6	3.73	54.6
Syphilis	0	0.03	0	0	108.16	0	15401	78540.3	5.1	62.53	2008.79			0	0.02	0	0	190.67	0	15401	46631.7	3.03	62.53	2008.79			0	0.01	0	0	374.26	0	6197	21530	3.47	58.06	2006.87			0	0	0	0	752.38	0	2786	10378.6	3.73	54.6
Septicemia	69	33.32	2.07#	1.61	2.62	4.54	15401	78540.3	5.1	62.53	2008.79	76.56	2012.04	40	18.31	2.18#	1.56	2.97	4.65	15401	46631.7	3.03	62.53	2008.79	76.45	2010.88	16	9.71	1.65	0.94	2.68	2.92	6197	21530	3.47	58.06	2006.87	74.34	2011.53	13	5.3	2.45#	1.31	4.2	7.42	2786	10378.6	3.73	54.6
Other Infectious and Parasitic Diseases including HIV	32	18.69	1.71#	1.17	2.42	1.69	15401	78540.3	5.1	62.53	2008.79	73.83	2010.87	20	10.66	1.88#	1.15	2.9	2	15401	46631.7	3.03	62.53	2008.79	68.83	2009.39	6	5.38	1.11	0.41	2.43	0.29	6197	21530	3.47	58.06	2006.87	76.82	2011.77	6	2.65	2.26	0.83	4.93	3.23	2786	10378.6	3.73	54.6
a - Do not use, not compatible with SEER incidence	0	2.76	0	0	1.33	-0.35	15401	78540.3	5.1	62.53	2008.79			0	1.85	0	0	1.99	-0.4	15401	46631.7	3.03	62.53	2008.79			0	0.66	0	0	5.56	-0.31	6197	21530	3.47	58.06	2006.87			0	0.25	0	0	14.63	-0.24	2786	10378.6	3.73	54.6
b - Do not use, not compatible with SEER incidence	32	15.93	2.01#	1.37	2.84	2.05	15401	78540.3	5.1	62.53	2008.79	73.83	2010.87	20	8.81	2.27#	1.39	3.51	2.4	15401	46631.7	3.03	62.53	2008.79	68.83	2009.39	6	4.72	1.27	0.47	2.77	0.6	6197	21530	3.47	58.06	2006.87	76.82	2011.77	6	2.4	2.5	0.92	5.45	3.47	2786	10378.6	3.73	54.6
Diabetes Mellitus	115	68.25	1.68#	1.39	2.02	5.95	15401	78540.3	5.1	62.53	2008.79	74.24	2012.14	67	38.49	1.74#	1.35	2.21	6.11	15401	46631.7	3.03	62.53	2008.79	70.7	2010.39	28	19.51	1.43	0.95	2.07	3.94	6197	21530	3.47	58.06	2006.87	79.95	2013.65	20	10.24	1.95#	1.19	3.02	9.4	2786	10378.6	3.73	54.6
Alzheimers (ICD-9 and 10 only)	70	90.13	0.78#	0.61	0.98	-2.56	15401	78540.3	5.1	62.53	2008.79	86.42	2013.27	24	44.2	0.54#	0.35	0.81	-4.33	15401	46631.7	3.03	62.53	2008.79	83.77	2012.74	25	27.59	0.91	0.59	1.34	-1.2	6197	21530	3.47	58.06	2006.87	86.37	2012.39	21	18.34	1.14	0.71	1.75	2.56	2786	10378.6	3.73	54.6
Diseases of Heart	817	619	1.32#	1.23	1.41	25.21	15401	78540.3	5.1	62.53	2008.79	78.53	2011.51	455	343.99	1.32#	1.2	1.45	23.81	15401	46631.7	3.03	62.53	2008.79	77.24	2009.69	234	178.07	1.31#	1.15	1.49	25.98	6197	21530	3.47	58.06	2006.87	79.35	2012.81	128	96.94	1.32#	1.1	1.57	29.93	2786	10378.6	3.73	54.6
Hypertension without Heart Disease	52	26.34	1.97#	1.47	2.59	3.27	15401	78540.3	5.1	62.53	2008.79	78.98	2011.52	26	13.75	1.89#	1.24	2.77	2.63	15401	46631.7	3.03	62.53	2008.79	76.81	2009.22	12	7.91	1.52	0.78	2.65	1.9	6197	21530	3.47	58.06	2006.87	79.42	2012.56	14	4.69	2.99#	1.63	5.01	8.97	2786	10378.6	3.73	54.6
Cerebrovascular Diseases	160	132.73	1.21#	1.03	1.41	3.47	15401	78540.3	5.1	62.53	2008.79	78.34	2010.98	93	73.74	1.26#	1.02	1.55	4.13	15401	46631.7	3.03	62.53	2008.79	76.49	2008.91	41	37.86	1.08	0.78	1.47	1.46	6197	21530	3.47	58.06	2006.87	80.27	2012.7	26	21.13	1.23	0.8	1.8	4.69	2786	10378.6	3.73	54.6
Atherosclerosis	7	7.66	0.91	0.37	1.88	-0.08	15401	78540.3	5.1	62.53	2008.79	75.36	2009.46	3	4.56	0.66	0.14	1.92	-0.33	15401	46631.7	3.03	62.53	2008.79	72.19	2006.18	3	2.09	1.43	0.3	4.19	0.42	6197	21530	3.47	58.06	2006.87	78.56	2010.4	1	1.01	0.99	0.02	5.49	-0.01	2786	10378.6	3.73	54.6
Aortic Aneurysm and Dissection	11	11.3	0.97	0.49	1.74	-0.04	15401	78540.3	5.1	62.53	2008.79	70.51	2007.58	7	6.78	1.03	0.42	2.13	0.05	15401	46631.7	3.03	62.53	2008.79	70.44	2006.57	4	3.07	1.3	0.36	3.34	0.43	6197	21530	3.47	58.06	2006.87	70.63	2009.35	0	1.46	0	0	2.53	-1.4	2786	10378.6	3.73	54.6
Other Diseases of Arteries, Arterioles, Capillaries	6	9.03	0.66	0.24	1.45	-0.39	15401	78540.3	5.1	62.53	2008.79	73.66	2012.73	4	5.02	0.8	0.22	2.04	-0.22	15401	46631.7	3.03	62.53	2008.79	75.67	2013.02	2	2.6	0.77	0.09	2.78	-0.28	6197	21530	3.47	58.06	2006.87	69.63	2012.16	0	1.41	0	0	2.62	-1.36	2786	10378.6	3.73	54.6
Pneumonia and Influenza	90	55.82	1.61#	1.3	1.98	4.35	15401	78540.3	5.1	62.53	2008.79	79.64	2011.22	51	30.83	1.65#	1.23	2.17	4.32	15401	46631.7	3.03	62.53	2008.79	77.88	2009.55	25	16.18	1.54	1	2.28	4.09	6197	21530	3.47	58.06	2006.87	81.01	2012.51	14	8.8	1.59	0.87	2.67	5.01	2786	10378.6	3.73	54.6
Chronic Obstructive Pulmonary Disease and Allied Cond	162	145.82	1.11	0.95	1.3	2.06	15401	78540.3	5.1	62.53	2008.79	78.49	2011.81	85	79.75	1.07	0.85	1.32	1.13	15401	46631.7	3.03	62.53	2008.79	76.53	2009.88	47	42.71	1.1	0.81	1.46	1.99	6197	21530	3.47	58.06	2006.87	80.65	2013.05	30	23.36	1.28	0.87	1.83	6.4	2786	10378.6	3.73	54.6
Stomach and Duodenal Ulcers	5	3.01	1.66	0.54	3.88	0.25	15401	78540.3	5.1	62.53	2008.79	77.27	2012.2	3	1.74	1.73	0.36	5.05	0.27	15401	46631.7	3.03	62.53	2008.79	68.11	2011.18	1	0.83	1.2	0.03	6.7	0.08	6197	21530	3.47	58.06	2006.87	83.25	2011.28	1	0.44	2.29	0.06	12.79	0.54	2786	10378.6	3.73	54.6
Chronic Liver Disease and Cirrhosis	30	21.82	1.37	0.93	1.96	1.04	15401	78540.3	5.1	62.53	2008.79	67.31	2011.61	16	12.73	1.26	0.72	2.04	0.7	15401	46631.7	3.03	62.53	2008.79	64.57	2008.68	9	6.09	1.48	0.68	2.81	1.35	6197	21530	3.47	58.06	2006.87	69.18	2013.66	5	3	1.67	0.54	3.89	1.93	2786	10378.6	3.73	54.6
Nephritis, Nephrotic Syndrome and Nephrosis	120	46.97	2.56#	2.12	3.06	9.3	15401	78540.3	5.1	62.53	2008.79	76.67	2011.55	71	25.47	2.79#	2.18	3.52	9.76	15401	46631.7	3.03	62.53	2008.79	73.25	2009.78	32	13.92	2.30#	1.57	3.25	8.4	6197	21530	3.47	58.06	2006.87	80.34	2013.19	17	7.57	2.24#	1.31	3.59	9.08	2786	10378.6	3.73	54.6
Complications of Pregnancy, Childbirth, Puerperium	2	0.03	68.18#	8.26	246.29	0.25	15401	78540.3	5.1	62.53	2008.79	40.46	2011.33	1	0.02	61.30#	1.55	341.53	0.21	15401	46631.7	3.03	62.53	2008.79	28.84	2008.71	1	0.01	129.89#	3.29	723.72	0.46	6197	21530	3.47	58.06	2006.87	52.08	2013.95	0	0.01	0	0	693.27	-0.01	2786	10378.6	3.73	54.6
Congenital Anomalies	2	2.18	0.92	0.11	3.31	-0.02	15401	78540.3	5.1	62.53	2008.79	68.46	2011.87	2	1.4	1.43	0.17	5.17	0.13	15401	46631.7	3.03	62.53	2008.79	68.46	2011.87	0	0.52	0	0	7.08	-0.24	6197	21530	3.47	58.06	2006.87			0	0.26	0	0	14.07	-0.25	2786	10378.6	3.73	54.6
Certain Conditions Originating in Perinatal Period	0	0.69	0	0	5.38	-0.09	15401	78540.3	5.1	62.53	2008.79			0	0.68	0	0	5.42	-0.15	15401	46631.7	3.03	62.53	2008.79			0	0	0	0	1095.23	0	6197	21530	3.47	58.06	2006.87			0	0	0	0	2388.5	0	2786	10378.6	3.73	54.6
Symptoms, Signs and Ill-Defined Conditions	46	26.06	1.76#	1.29	2.35	2.54	15401	78540.3	5.1	62.53	2008.79	71.79	2010.42	31	13.9	2.23#	1.52	3.17	3.67	15401	46631.7	3.03	62.53	2008.79	70.2	2009.61	12	7.91	1.52	0.78	2.65	1.9	6197	21530	3.47	58.06	2006.87	73.61	2011.14	3	4.26	0.7	0.15	2.06	-1.21	2786	10378.6	3.73	54.6
Accidents and Adverse Effects	77	66.49	1.16	0.91	1.45	1.34	15401	78540.3	5.1	62.53	2008.79	74.14	2012.83	41	36.21	1.13	0.81	1.54	1.03	15401	46631.7	3.03	62.53	2008.79	73.04	2012.26	24	19.33	1.24	0.8	1.85	2.17	6197	21530	3.47	58.06	2006.87	77.16	2012.27	12	10.95	1.1	0.57	1.91	1.01	2786	10378.6	3.73	54.6
Suicide and Self-Inflicted Injury	18	15.62	1.15	0.68	1.82	0.3	15401	78540.3	5.1	62.53	2008.79	64.34	2011.79	11	9.01	1.22	0.61	2.18	0.43	15401	46631.7	3.03	62.53	2008.79	66.6	2011.1	5	4.38	1.14	0.37	2.67	0.29	6197	21530	3.47	58.06	2006.87	56.97	2011.1	2	2.23	0.9	0.11	3.25	-0.22	2786	10378.6	3.73	54.6
Homicide and Legal Intervention	1	2.66	0.38	0.01	2.09	-0.21	15401	78540.3	5.1	62.53	2008.79	64	2018.79	1	1.67	0.6	0.02	3.34	-0.14	15401	46631.7	3.03	62.53	2008.79	64	2018.79	0	0.65	0	0	5.64	-0.3	6197	21530	3.47	58.06	2006.87			0	0.34	0	0	10.93	-0.33	2786	10378.6	3.73	54.6
Other Cause of Death	414	360.12	1.15#	1.04	1.27	6.86	15401	78540.3	5.1	62.53	2008.79	77.91	2012.31	226	185.93	1.22#	1.06	1.38	8.59	15401	46631.7	3.03	62.53	2008.79	74.41	2010.7	110	108.97	1.01	0.83	1.22	0.48	6197	21530	3.47	58.06	2006.87	81.66	2012.93	78	65.22	1.2	0.95	1.49	12.31	2786	10378.6	3.73	54.6
State DC not available or state DC available but no COD	107	0	0	0	0	13.62	15401	78540.3	5.1	62.53	2008.79	68.41	2011.59	76	0	0	0	0	16.3	15401	46631.7	3.03	62.53	2008.79	66.15	2010.25	17	0	0	0	0	7.9	6197	21530	3.47	58.06	2006.87	69.72	2013.85	14	0	0	0	0	13.49	2786	10378.6	3.73	54.6
All Events (system added)	8884	2309.08	3.85#	3.77	3.93	837.14	15401	78540.3	5.1	62.53	2008.79	71.52	2010.68	6748	1269.05	5.32#	5.19	5.45	1174.94	15401	46631.7	3.03	62.53	2008.79	70.06	2009.74	1452	670.9	2.16#	2.05	2.28	362.8	6197	21530	3.47	58.06	2006.87	75.15	2012.66	684	369.13	1.85#	1.72	2	303.39	2786	10378.6	3.73	54.6
														Excess risk is per 10,000.
														Confidence intervals are 95%.
#														P < 0.05
[truncated: 3 more columns]
